# Supplementary material for: HGFAC is a ChREBP-regulated hepatokine that enhances glucose and lipid homeostasis
Source: JCI Insight. 2023 Jan 10;8(1):e153740. doi: 10.1172/jci.insight.153740 (PMC9870088; doi:10.1172/jci.insight.153740)
Supplement: Supplemental table 1 [file jciinsight-8-153740-s151.xlsx]

## Sheet: peak2gene
Chromosome	PeakStart	PeakEnd	Score	Gene	gTSS_chr	gTSS_start	gTSS_strand	distfromTSS
chr13	44869568	44869997	501.679	Jarid2	chr13	44840691	+	28877
chr6	124492765	124493167	69.5307	C1rl	chr6	124493113	+	54
chr17	26275961	26276280	13.3761	Luc7l	chr17	26252951	+	23010
chr7	45367152	45367514	13.3761	Ppfia3	chr7	45366801	-	-351
chrX	170003281	170008579	13.3656	Mid1	chrX	169975259	+	28022
chr1	39067673	39068407	13.3653	Pdcl3	chr1	38985608	+	82065
chr4	146124794	146125491	13.3391	Zfp987	chr4	146097345	+	27449
chrX	76598651	76599053	13.2804	Cldn34d	chrX	76602924	-	3871
chr10	75129451	75129715	13.2782	Bcr	chr10	75173965	+	-44250
chr8	121590101	121590684	13.2782	Map1lc3b	chr8	121590484	+	200
chr14	30541248	30542094	69.286	Tkt	chr14	30549131	+	-7037
chr11	73199487	73200114	13.2678	Shpk	chr11	73199460	+	27
chr18	90602221	90602585	13.1654	Tmx3	chr18	90510154	+	92067
chr10	19933495	19934021	13.1197	Map3k5	chr10	19934472	+	-451
chr15	57885547	57885920	13.0676	Derl1	chr15	57892448	-	6528
chr1	150232779	150233382	13.0119	Pdc	chr1	150319417	+	-86035
chr7	64471524	64495982	12.9635	Apba2	chr7	64501706	+	-5724
chr13	47199897	47200526	12.9136	Rnf144b	chr13	47193825	+	6072
chr3	10082414	10083105	69.1352	Gm9833	chr3	10088110	+	-5005
chr9	50723444	50724149	12.9136	Dixdc1	chr9	50727938	-	3789
chr1	61497793	61499580	12.8778	Pard3b	chr1	61638824	+	-139244
chr10	118758807	118759073	12.8778	Dyrk2	chr10	118869149	-	110076
chr10	99261775	99262188	12.8778	Dusp6	chr10	99263231	+	-1043
chr11	113748808	113750140	12.8778	Cdc42ep4	chr11	113751154	-	1014
chr11	120539312	120539729	12.8778	Gcgr	chr11	120530774	+	8538
chr11	78550042	78551139	12.8778	Tmem97	chr11	78550777	-	-362
chr12	91942226	91943692	12.8778	Sel1l	chr12	91849157	-	-93069
chr14	21590243	21590481	12.8778	Kat6b	chr14	21499785	+	90458
chr11	78980839	78981457	68.9921	Lgals9	chr11	78984924	-	3467
chr14	25487529	25487937	12.8778	Zmiz1	chr14	25459267	+	28262
chr14	6282891	6283408	12.8778	Gm3411	chr14	6287250	-	3842
chr19	6057786	6058154	12.8778	Mrpl49	chr19	6057785	-	-1
chr4	121078325	121078595	12.8778	Zmpste24	chr4	121077738	-	-587
chr5	129895727	129896099	12.8778	Zbed5	chr5	129895723	+	4
chr5	9040381	9040826	12.8778	Crot	chr5	8997324	-	-43057
chr6	121305698	121306078	12.8778	Slc6a13	chr6	121300227	+	5471
chr6	99001514	99001858	12.8778	Foxp1	chr6	99028258	-	26400
chr6	47752628	47754416	68.7366	Pdia4	chr6	47813364	-	58948
chr7	31108046	31108321	12.8778	Hpn	chr7	31110997	-	2676
chr7	99693782	99694411	12.8778	Slco2b1	chr7	99695809	-	1398
chr8	12629167	12629892	12.8778	Tubgcp3	chr8	12672248	-	42356
chr9	74793642	74793948	12.8778	Onecut1	chr9	74861921	+	-67973
chr9	90263032	90263336	12.8778	Tbc1d2b	chr9	90270769	-	7433
chr9	98250157	98251779	12.8778	Nmnat3	chr9	98287455	+	-35676
chr13	37167134	37168408	12.8726	F13a1	chr13	37050244	-	-116890
chr4	117977946	117978994	68.2073	Artn	chr4	117929763	-	-48183
chr12	81188443	81188778	12.8453	Slc8a3	chr12	81333164	-	144386
chr13	38634771	38635220	12.8453	Bloc1s5	chr13	38635109	-	-111
chr16	10968291	10968652	12.81	Litaf	chr16	10993121	-	24469
chr3	121047361	121048255	12.81	Rwdd3	chr3	121171694	-	123439
chr5	148978459	148978930	12.81	Katnal1	chr5	148929000	-	-49459
chr2	35336993	35337204	12.8099	Stom	chr2	35336976	-	-17
chr1	143862222	143862523	12.8047	Uchl5	chr1	143777281	+	84941
chrX	170856040	170868213	12.7854	Asmt	chrX	170672644	+	183396
chr12	46707679	46708389	12.7833	Nova1	chr12	46817990	-	109601
chr11	50197329	50198065	67.7638	Sqstm1	chr11	50210791	-	12726
chr1	136935425	136936146	12.7452	Nr5a2	chr1	136953630	-	17484
chr1	75215791	75216164	12.7452	Tuba4a	chr1	75217414	-	1250
chr10	127666945	127667255	12.7452	Nemp1	chr10	127667166	+	89
chr14	13693839	13694658	12.7452	Sntn	chr14	13670876	+	22963
chr18	44380335	44380902	12.7452	Dcp2	chr18	44380502	+	-167
chr19	30170354	30170702	12.7452	Gldc	chr19	30175429	-	4727
chr19	4509883	4510234	12.7452	Pcx	chr19	4510472	+	-238
chr2	6195549	6195924	12.7452	Echdc3	chr2	6196208	-	284
chr4	117136016	117136380	12.7452	Plk3	chr4	117133963	-	-2053
chr17	48041981	48042610	66.8896	1700122O11Rik	chr17	48038293	-	-3688
chr4	137357526	137358047	12.7452	Cdc42	chr4	137357699	-	173
chr5	102052742	102053189	12.7452	Wdfy3	chr5	102069921	-	16732
chr5	111509523	111509909	12.7452	Mn1	chr5	111417442	+	92081
chr6	124916187	124916615	12.7452	Ptms	chr6	124917946	-	1331
chr9	21706412	21706859	12.7452	Ldlr	chr9	21723483	+	-16624
chr7	24530037	24530838	12.737	Irgq	chr7	24530689	+	149
chr8	20660656	20666897	12.6322	Gm21119	chr8	20614919	+	45737
chr1	154034202	154034548	12.6238	Teddm2	chr1	153900208	-	-133994
chr1	170495847	170496559	12.6238	Nos1ap	chr1	170454914	-	-40933
chr14	69162038	69162435	66.4911	Nkx2-6	chr14	69171802	+	-9367
chr1	181035314	181035748	12.6238	9130409I23Rik	chr1	181051237	+	-15489
chr11	63878172	63878871	12.6238	Hs3st3b1	chr11	63922290	-	43419
chr12	70196463	70196806	12.6238	Pygl	chr12	70227683	-	30877
chr13	32764359	32764636	12.6238	Wrnip1	chr13	32802038	+	-37402
chr14	70057501	70057923	12.6238	Egr3	chr14	70077203	+	-19280
chr15	38569295	38569753	12.6238	Azin1	chr15	38519266	-	-50029
chr17	35969213	35969997	12.6238	Abcf1	chr17	35969761	-	-236
chr17	46546051	46546682	12.6238	Srf	chr17	46556175	-	9493
chr2	129232406	129233008	12.6238	Slc20a1	chr2	129199310	+	33096
chr2	146310213	146310771	12.6238	Ralgapa2	chr2	146261375	-	-48838
chr11	107399853	107400436	65.5779	Pitpnc1	chr11	107337637	-	-62216
chr2	32608096	32608728	12.6238	St6galnac6	chr2	32608717	+	11
chr2	79635090	79635938	12.6238	Itprid2	chr2	79635352	+	-262
chr3	131312497	131312891	12.6238	Cyp2u1	chr3	131303227	-	-9270
chr3	98268419	98268824	12.6238	Hmgcs2	chr3	98280435	+	-11611
chr4	118356483	118356914	12.6238	Szt2	chr4	118365066	-	8152
chr4	43891214	43891655	12.6238	Reck	chr4	43875530	+	15684
chr5	32713225	32713909	12.6238	Pisd	chr5	32746411	-	32502
chr7	140880425	140880859	12.6238	Sirt3	chr7	140881869	-	1010
chr9	86729788	86730162	12.6238	Prss35	chr9	86743649	+	-13487
chr6	124674469	124675010	12.5955	Lpcat3	chr6	124663027	+	11442
chr1	24615728	24616079	397.247	Col19a1	chr1	24587472	-	-28256
chr6	125165660	125166082	65.5779	Gapdh	chr6	125165603	-	-57
chr16	44139996	44140621	12.5476	Naa50	chr16	44139892	+	104
chr4	24897758	24898376	12.5476	Ndufaf4	chr4	24898176	+	200
chr11	114851203	114852083	12.5267	Gprc5c	chr11	114851850	+	233
chr15	89431623	89432076	12.5267	Chkb	chr15	89429899	-	-1724
chr12	4430574	4431275	12.5154	Ncoa1	chr12	4477182	-	45907
chr2	155585357	155585808	12.5154	Gss	chr2	155592714	-	6906
chr8	126465386	126466835	12.5154	Coa6	chr8	126422528	+	42858
chr8	70071971	70072471	12.5154	Tm6sf2	chr8	70072924	+	-453
chr5	8710666	8711895	12.4564	Abcb1a	chr5	8660077	+	50589
chr4	61685024	61688442	12.4403	Mup18	chr4	61674136	-	-10888
chr1	153702555	153703012	65.4315	Rgs8	chr1	153667489	+	35066
chr17	8147696	8148155	12.4206	Rnaset2a	chr17	8148097	-	-58
chr15	91906632	91910272	12.413	Muc19	chr15	91908911	+	1361
chr2	128943374	128944135	12.4119	Zc3h8	chr2	128944077	-	-58
chr1	167340222	167340487	12.3994	Aldh9a1	chr1	167349991	+	-9504
chr13	81325674	81326138	12.3862	Adgrv1	chr13	81343315	-	17177
chrX	170839943	170845515	12.3171	Asmt	chrX	170672644	+	167299
chr12	84009544	84010189	12.2816	Acot1	chr12	84009490	+	54
chr9	115310650	115311009	12.2816	Stt3b	chr9	115310421	-	-229
chr7	30169459	30169921	65.4315	Gm5113	chr7	30169875	+	46
chr3	60046475	60047041	12.2101	Aadac	chr3	60031761	+	14714
chrX	170730264	170738018	12.2096	Asmt	chrX	170672644	+	57620
chrX	96833787	96834266	12.0583	Gpr165	chrX	96713492	+	120295
chr19	10657703	10658546	64.2705	Pga5	chr19	10678071	-	19525
chr1	5071947	5073046	12.029	Rgs20	chr1	5070282	-	-1665
chr1	74748623	74748976	12.029	Prkag3	chr1	74748955	-	-21
chr10	59033303	59034850	12.029	Sept10	chr10	59221847	-	186997
chr15	27625731	27626383	12.029	Otulin	chr15	27630693	-	4310
chr16	16507236	16508383	12.029	Fgd4	chr16	16504222	-	-3014
chr17	30458276	30458735	12.029	Btbd9	chr17	30576169	-	117434
chr18	10881502	10882351	12.029	Mib1	chr18	10798365	+	83137
chr18	80256024	80256265	12.029	Pqlc1	chr18	80256284	+	-19
chr19	3707876	3708563	64.0728	1810055G02Rik	chr19	3708333	+	230
chr2	30807625	30808467	12.029	Ntmt1	chr2	30807826	+	-201
chr4	140001007	140001353	12.029	Pax7	chr4	139833528	-	-167479
chr8	121562749	121563497	12.029	Fbxo31	chr8	121578806	-	15309
chr8	9676275	9677105	12.029	Fam155a	chr8	9771021	-	93916
chr9	50528372	50528731	12.029	Pts	chr9	50528724	-	-7
chr9	97110847	97111412	12.029	Slc25a36	chr9	97111157	-	-255
chr6	125271589	125271861	11.9987	Tuba3a	chr6	125286042	-	14181
chr2	144270578	144270994	11.9749	Snx5	chr2	144270572	-	-6
chr7	45456988	45457480	11.9414	Ftl1	chr7	45459421	-	1941
chr4	141060166	141061094	64.0728	Crocc	chr4	141058199	-	-1967
chr15	9991735	9992438	11.8648	Prlr	chr15	10177414	+	-184976
chr1	93235717	93236509	11.8549	Sned1	chr1	93235841	+	-124
chr10	119240253	119240635	11.8549	Cand1	chr10	119240055	-	-198
chr10	80622019	80622629	11.8549	Csnk1g2	chr10	80622838	+	-209
chr10	80831013	80831535	11.8549	Oaz1	chr10	80828593	+	2420
chr11	102432309	102433417	11.8549	Grn	chr11	102430315	+	1994
chr11	75493115	75493624	11.8549	Prpf8	chr11	75486855	+	6260
chr14	25523341	25523792	11.8549	Zmiz1	chr14	25459267	+	64074
chr15	79347473	79348038	11.8549	Maff	chr15	79348064	+	-26
chr18	74880545	74881579	11.8549	Lipg	chr18	74961263	-	79684
chr14	8331524	8331935	62.9724	Fam107a	chr14	8318023	-	-13501
chr3	89393646	89394169	11.8549	Zbtb7b	chr3	89393678	-	32
chr4	45530875	45531243	11.8549	Shb	chr4	45530330	-	-545
chr5	92277874	92278275	11.8549	Naaa	chr5	92278170	-	-105
chr7	112185348	112185636	11.8549	Dkk3	chr7	112159057	-	-26291
chr7	143829765	143830152	11.8549	Dhcr7	chr7	143823167	+	6598
chr9	21798080	21799496	11.8549	Kank2	chr9	21798744	-	664
chr9	7763910	7764222	11.8549	Tmem123	chr9	7764041	+	-131
chr14	3544996	3546666	11.8498	Gm3012	chr14	3634512	+	-87846
chr2	29035514	29036107	62.9724	Cfap77	chr2	29055059	-	18952
chr3	151678603	151679645	11.8078	Ifi44	chr3	151749882	-	70237
chr10	81320475	81320829	11.7784	Cactin	chr10	81321103	+	-274
chr1	64531774	64532358	11.7395	Creb1	chr1	64532797	+	-439
chr1	93825221	93825645	11.7395	D2hgdh	chr1	93825240	+	-19
chr11	115432823	115433218	11.7395	Trim80	chr11	115440545	+	-7327
chr15	103090294	103090864	11.7395	Hoxc4	chr15	103034395	+	55899
chr15	99042367	99043013	11.7395	Prph	chr15	99055175	+	-12162
chr16	70330793	70331130	11.7395	Gbe1	chr16	70314064	+	16729
chr6	70791510	70792111	62.9724	Rpia	chr6	70792232	-	121
chr17	46733609	46734047	11.7395	Gnmt	chr17	46729168	-	-4441
chr3	79537765	79538173	11.7395	Ppid	chr3	79591365	+	-53192
chr4	135353353	135353941	11.7395	Srrm1	chr4	135353244	-	-109
chr5	52992383	52992722	11.7395	Slc34a2	chr5	53049352	+	-56630
chr6	48901430	48901795	11.7395	Aoc1	chr6	48904986	+	-3191
chr8	20524541	20525945	11.7071	Gm21119	chr8	20614919	+	-88974
chr10	17722059	17723478	11.6941	Cited2	chr10	17723242	+	236
chr5	30411723	30411999	11.6941	Otof	chr5	30461902	-	49903
chr2	172007235	172008472	11.6847	Cbln4	chr2	172043466	-	34994
chr1	24677951	24678788	62.3405	Lmbrd1	chr1	24678660	+	128
chr16	18498759	18499636	11.6608	Gnb1l	chr16	18498878	+	-119
chr6	114864897	114865171	11.6608	Vgll4	chr6	114875107	-	9936
chr11	107198660	107199467	11.6525	Nol11	chr11	107189381	-	-9279
chr7	127421991	127422415	11.6482	Zfp688	chr7	127422034	-	43
chr6	91515720	91516016	11.6106	Lsm3	chr6	91516048	+	-32
chr4	94912810	94913509	11.5788	Eqtn	chr4	94928794	-	15285
chrY	4158305	4158886	11.5738	Gm21064	chrY	4341127	+	-182241
chr10	22470541	22471441	11.5524	Raet1d	chr10	22361894	+	108647
chr12	108340247	108340559	11.5136	Cyp46a1	chr12	108334381	+	5866
chr2	73616377	73617261	62.3405	Chn1	chr2	73625740	-	8479
chr1	43777761	43778877	11.4693	Ecrg4	chr1	43730602	+	47159
chr3	96840718	96845158	11.4389	Pdzk1	chr3	96833226	+	7492
chr5	140828539	140828937	11.4044	Gna12	chr5	140830431	-	1494
chr5	125433646	125434158	11.3717	Dhx37	chr5	125434121	-	-37
chr2	71873586	71874335	11.3701	Pdk1	chr2	71873551	+	35
chr6	142614342	142614700	11.3701	Kcnj8	chr6	142571614	-	-42728
chr7	80400415	80400893	11.3701	Furin	chr7	80402762	-	1869
chr7	75995291	75996809	11.3565	Klhl25	chr7	75848364	+	146927
chr4	145701677	145702656	11.3499	Zfp980	chr4	145696161	+	5516
chr11	53706928	53707833	61.3747	Rad50	chr11	53707295	-	367
chr8	20646748	20650026	11.3027	Gm21119	chr8	20614919	+	31829
chr7	46719596	46720034	11.2727	Saa3	chr7	46715700	-	-3896
chr4	51298983	51299953	11.2657	Cylc2	chr4	51216678	+	82305
chr10	78574118	78574873	11.1977	Ilvbl	chr10	78574991	+	-118
chr12	101142389	101143668	11.1977	Ppp4r3a	chr12	101083663	-	-58726
chr13	13527592	13528543	11.1977	Lyst	chr13	13590397	+	-61854
chr19	4066497	4066895	11.1977	Gstp3	chr19	4059446	-	-7051
chr2	167641445	167641746	11.1977	Ube2v1	chr2	167632095	-	-9350
chr2	57252514	57252985	60.9581	Gpd2	chr2	57244362	+	8152
chr3	89288339	89288816	11.1977	Efna1	chr3	89281142	-	-7197
chr4	99715494	99715923	11.1977	Alg6	chr4	99715665	+	-171
chr5	136473594	136473923	11.1977	Cux1	chr5	136565432	-	91509
chr6	121183573	121184719	11.1977	Pex26	chr6	121183667	+	-94
chr6	85869104	85869533	11.1977	Nat8f2	chr6	85869158	-	54
chr8	10892003	10892517	11.1977	Irs2	chr8	11008458	-	115941
chr8	61397656	61398024	11.1977	Sh3rf1	chr8	61361589	+	36067
chr8	84800446	84800870	11.1977	Nfix	chr8	84800344	-	-102
chr17	36942379	36943365	60.9327	Rnf39	chr17	36943055	+	310
chr8	99466376	99467488	11.1977	Cdh8	chr8	99416471	-	-49905
chr9	20862244	20862516	11.1977	Shfl	chr9	20868642	+	-6126
chr9	82829652	82830193	11.1977	Irak1bp1	chr9	82829540	+	112
chr14	18271156	18271498	11.1774	Nkiras1	chr14	18271136	+	20
chr4	147331945	147332822	11.1442	Gm13147	chr4	147230284	+	101661
chr12	85288664	85289157	11.1228	Zc2hc1c	chr12	85288591	+	73
chr14	8080273	8080678	11.1228	Rpp14	chr14	8080367	+	-94
chr8	105804791	105805292	11.1228	Ranbp10	chr8	105827350	-	22058
chr6	47743978	47744605	59.4602	Pdia4	chr6	47813364	-	68759
chr8	84147703	84148267	11.1228	4930432K21Rik	chr8	84148252	+	15
chr1	120121077	120121508	11.0909	Dbi	chr1	120121078	-	1
chr16	59471728	59472060	11.0909	Riox2	chr16	59472068	+	-8
chr4	141363001	141363434	11.0909	Fam131c	chr4	141368220	+	-4786
chr5	92434445	92435259	11.0909	Nup54	chr5	92435219	-	-40
chr7	84719276	84720327	11.0909	Zfand6	chr7	84689957	-	-29319
chr7	99634069	99634466	11.0909	Arrb1	chr7	99594623	+	39446
chr9	64049107	64050030	11.0909	Smad6	chr9	64022059	-	-27048
chr11	117284662	117285465	59.1106	Sept9	chr11	117266246	+	18416
chr10	78464470	78465386	11.0208	Pdxk	chr10	78464975	-	-411
chr5	124226518	124226898	11.0104	Pitpnm2	chr5	124216418	-	-10100
chr6	35345790	35347276	11.0023	Fam180a	chr6	35326141	-	-19649
chr1	127494167	127494779	10.9837	Tmem163	chr1	127537430	-	42651
chr1	177795948	177796911	10.9837	Adss	chr1	177796511	-	-400
chr11	52094608	52094933	10.9837	Ppp2ca	chr11	52098681	+	-3748
chr12	13002370	13003147	10.9837	Mycn	chr12	12941914	-	-60456
chr14	25505330	25505643	10.9837	Zmiz1	chr14	25459267	+	46063
chr14	60634176	60635403	10.9837	Spata13	chr14	60634243	+	-67
chr8	46804571	46805224	58.7032	Irf2	chr8	46740028	+	64543
chr14	68475542	68477610	10.9837	Adam7	chr14	68533689	-	56079
chr16	21947168	21947579	10.9837	Tmem41a	chr16	21947552	-	-27
chr17	56716977	56717499	10.9837	Vmac	chr17	56716977	-	0
chr19	44416326	44416608	10.9837	Scd1	chr19	44407709	-	-8617
chr19	47302354	47302825	10.9837	Neurl1a	chr19	47228911	+	73443
chr4	139963071	139963451	10.9837	Pax7	chr4	139833528	-	-129543
chr4	40970922	40971233	10.9837	Nfx1	chr4	40970906	+	16
chr5	110176267	110176682	10.9837	Golga3	chr5	110176701	+	-19
chr5	125127489	125127785	10.9837	Ncor2	chr5	125124900	-	-2589
chr5	135036033	135036703	10.9837	Stx1a	chr5	135023482	+	12551
chr15	27477630	27478025	58.3413	Ank	chr15	27466677	+	10953
chr5	66101687	66102189	10.9837	Rbm47	chr5	66098191	-	-3496
chr6	121122715	121123164	10.9837	Mical3	chr6	121103535	-	-19180
chr8	46551736	46552021	10.9837	Cenpu	chr8	46552028	+	-7
chr8	88137780	88138330	10.9837	Heatr3	chr8	88137855	+	-75
chr9	48729591	48729833	10.9837	Zbtb16	chr9	48835945	-	106112
chr9	88599490	88599874	10.9837	Trim43a	chr9	88581037	+	18453
chr5	138948297	138948775	10.978	Pdgfa	chr5	138994953	-	46178
chr5	74093106	74093739	10.978	Usp46	chr5	74068431	-	-24675
chr6	97265283	97265541	10.978	Lmod3	chr6	97252759	-	-12524
chr6	47757713	47758055	58.1305	Pdia4	chr6	47813364	-	55309
chr15	37007405	37007777	10.9361	Zfp706	chr15	37007402	-	-3
chr6	117879279	117879891	10.9361	Zfp239	chr6	117863084	+	16195
chr6	59199729	59200672	10.9061	Tigd2	chr6	59208870	+	-8198
chr11	67051807	67052125	10.8789	Adprm	chr11	67052570	-	445
chr17	84874655	84875354	10.8789	Ppm1b	chr17	84956741	+	-81387
chr5	151368466	151368694	10.8789	Stard13	chr5	151190269	-	-178197
chr15	76576238	76576573	10.8747	Adck5	chr15	76576413	+	160
chr10	80962217	80962925	10.8743	Gadd45b	chr10	80930161	+	32056
chr11	101134127	101134576	10.8743	Tubg1	chr11	101124500	+	9627
chr17	56162163	56162601	58.0762	Tnfaip8l1	chr17	56162477	+	124
chr11	60816389	60816787	10.8743	Shmt1	chr11	60811718	-	-4671
chr12	65073730	65074185	10.8743	Fkbp3	chr12	65074007	-	-178
chr12	80216208	80216792	10.8743	Actn1	chr12	80260091	-	43299
chr12	80975987	80976577	10.8743	Slc10a1	chr12	80968705	-	-7282
chr13	37732206	37732621	10.8743	Rreb1	chr13	37825975	+	-93354
chr13	45262096	45262363	10.8743	Mylip	chr13	45389742	+	-127379
chr15	81839683	81840442	10.8743	Tob2	chr15	81858485	-	18043
chr17	31658780	31659323	10.8743	U2af1	chr17	31658769	-	-11
chr18	46635191	46635605	10.8743	Eif1a	chr18	46597708	+	37483
chr18	64516735	64517088	10.8743	Nars	chr18	64516608	-	-127
chr2	11534975	11535896	369.053	Pfkfb3	chr2	11554077	-	18181
chr5	148746747	148747121	57.836	Katnal1	chr5	148928628	-	181507
chr2	125624290	125624725	10.8743	Cep152	chr2	125625113	-	388
chr2	68845369	68845705	10.8743	Cers6	chr2	68861441	+	-15736
chr3	129579169	129579666	10.8743	Elovl6	chr3	129532386	+	46783
chr4	105279250	105280390	10.8743	Plpp3	chr4	105157347	+	121903
chr6	113894064	113894451	10.8743	Atp2b2	chr6	113891539	-	-2525
chr6	145829011	145829679	10.8743	Rassf8	chr6	145808383	+	20628
chr6	88726662	88727464	10.8743	Mgll	chr6	88724828	+	1834
chr9	21969352	21969677	10.8743	Epor	chr9	21963506	-	-5846
chrX	48193529	48193851	10.8743	Zdhhc9	chrX	48208328	-	14477
chr2	43469171	43469467	10.8541	Kynu	chr2	43555329	+	-85862
chr4	49559768	49560363	57.3776	Aldob	chr4	49549546	-	-10222
chr15	35116676	35118101	10.8538	Stk3	chr15	35155750	-	37649
chr1	106759191	106759751	10.8488	Kdsr	chr1	106759727	-	-24
chr3	67582576	67582995	10.8244	Mfsd1	chr3	67582741	+	-165
chr4	142239358	142239784	10.8244	Kazn	chr4	142239401	-	43
chr9	72714978	72715221	10.8244	Nedd4	chr9	72668680	+	46298
chr3	65195276	65197382	10.7902	Kcnab1	chr3	65188103	+	7173
chr18	3115410	3120009	10.7455	Crem	chr18	3281078	-	161069
chrX	98743651	98744461	10.6754	Ophn1	chrX	98890384	-	145923
chr16	60456670	60457033	10.6692	Epha6	chr16	60605248	-	148215
chr7	28243446	28245752	57.3776	Selenov	chr7	28291186	-	45434
chr1	87032427	87032709	10.6601	Alppl2	chr1	87089911	-	57202
chr11	7152328	7153235	10.6601	Adcy1	chr11	7159882	+	-6647
chr12	112096351	112096809	10.6601	Aspg	chr12	112106679	+	-9870
chr13	12544067	12544712	10.6601	Ero1lb	chr13	12565874	+	-21162
chr19	39261107	39261411	10.6601	Cyp2c53-ps	chr19	39256127	+	4980
chr4	46374909	46375495	10.6601	Trmo	chr4	46389423	-	13928
chrX	49425299	49426776	10.6601	Arhgap36	chrX	49470450	+	-43674
chr3	93922166	93922710	10.5993	Gm9117	chr3	93943543	-	20833
chr9	109931377	109931848	10.5911	Map4	chr9	109931800	+	48
chr10	89670204	89670913	56.818	Scyl2	chr10	89660161	-	-10043
chr17	81244716	81245730	10.541	Thumpd2	chr17	81065067	-	-179649
chrX	169991935	169993710	10.5127	Mid1	chrX	169975259	+	16676
chr17	25127123	25127500	10.4961	Clcn7	chr17	25133391	+	-5891
chr11	74831984	74832344	10.4511	Mnt	chr11	74830920	+	1064
chr12	4437035	4437617	10.4511	Ncoa1	chr12	4477182	-	39565
chr2	26140329	26140617	10.4511	Tmem250-ps	chr2	26140521	-	-96
chr19	5229954	5230316	10.4399	Pacs1	chr19	5273119	-	42803
chr4	145622918	145624390	10.4366	Zfp980	chr4	145670685	+	-46295
chr6	82652608	82653022	10.4326	Pole4	chr6	82652518	-	-90
chr9	123461860	123462167	56.799	Limd1	chr9	123478706	+	-16539
chr15	73752798	73753086	10.427	Ptp4a3	chr15	73748374	+	4424
chr3	146476889	146478419	10.4148	Spata1	chr3	146493845	-	15426
chr1	20486628	20487737	10.3846	Pkhd1	chr1	20618040	-	130303
chr1	45165507	45166319	10.3846	Col3a1	chr1	45311538	+	-145219
chr10	127738293	127738514	10.3846	Zbtb39	chr10	127739538	+	-1024
chr10	87718370	87718665	10.3846	Igf1	chr10	87858265	+	-139600
chr11	102410909	102411368	10.3846	Slc25a39	chr11	102407544	-	-3365
chr11	115837877	115838247	10.3846	Llgl2	chr11	115834323	+	3554
chr13	43232056	43232868	56.568	Tbc1d7	chr13	43171501	-	-60555
chr11	45724689	45725909	10.3846	Clint1	chr11	45851964	+	-126055
chr11	69089436	69089728	10.3846	Vamp2	chr11	69088543	+	893
chr16	52129415	52129729	10.3846	Cblb	chr16	52031225	+	98190
chr17	28050035	28050644	10.3846	Tcp11	chr17	28080587	-	29943
chr19	55803896	55804272	10.3846	Tcf7l2	chr19	55742332	+	61564
chr2	165986899	165987252	10.3846	Ncoa3	chr2	165992637	+	-5385
chr4	136021722	136021957	10.3846	Eloa	chr4	136021763	-	41
chr5	100548176	100548527	10.3846	Plac8	chr5	100562858	-	14331
chr5	117278956	117279811	10.3846	Pebp1	chr5	117287625	-	7814
chr16	34029686	34030144	56.3236	Umps	chr16	33967038	-	-62648
chr6	43743808	43744362	10.3846	Tpk1	chr6	43666278	-	-77530
chr7	15948246	15948547	10.3846	Nop53	chr7	15946074	-	-2172
chr7	19799868	19800905	10.3846	Cblc	chr7	19796809	-	-3059
chr8	120538705	120539116	10.3846	Gse1	chr8	120537429	+	1276
chr9	79899883	79903994	10.3846	Filip1	chr9	79962033	-	58039
chrX	169999000	170002565	10.3757	Mid1	chrX	169975259	+	23741
chr6	128686074	128687525	10.3598	Klrb1	chr6	128707801	-	20276
chr11	102556149	102556462	10.2898	Gpatch8	chr11	102556199	-	50
chr15	85732418	85732947	10.2898	Ppara	chr15	85735564	+	-2617
chr6	90461444	90462484	10.2898	Klf15	chr6	90462576	+	-92
chr11	120491476	120492209	10.2595	Slc25a10	chr11	120491915	+	294
chr12	75583893	75584217	10.2595	Ppp2r5e	chr12	75596200	-	11983
chr13	38528443	38528903	10.2595	Txndc5	chr13	38528490	-	47
chr13	74639634	74640260	10.2595	Erap1	chr13	74639568	+	66
chr17	46994926	46995546	10.2595	Ubr2	chr17	47010520	-	14974
chr2	129065993	129066339	10.2595	Ttl	chr2	129065985	+	8
chr2	148732371	148732617	10.2595	Napb	chr2	148732467	-	96
chr2	156307379	156307710	10.2595	Cnbd2	chr2	156312299	+	-4589
chr5	25163946	25164364	56.0589	Galntl5	chr5	25181460	+	-17096
chr5	144370906	144371306	10.2595	Baiap2l1	chr5	144358112	-	-12794
chr6	121171205	121171482	10.2595	Pex26	chr6	121183667	+	-12185
chr6	72570646	72571255	10.2595	Capg	chr6	72549652	+	20994
chr9	101073404	101073854	10.2595	Msl2	chr9	101074762	+	-908
chr5	36237938	36239958	10.2349	Sorcs2	chr5	36398124	-	158166
chr14	121298666	121299403	10.233	Stk24	chr14	121379334	-	79931
chr1	91412110	91412717	10.218	Hes6	chr1	91413222	-	505
chr7	21076275	21076879	10.218	Gm5157	chr7	21190423	-	113544
chr6	47772060	47772435	55.8334	Pdia4	chr6	47813364	-	40929
chr4	147936476	147936992	10.1902	Plod1	chr4	147936767	-	-225
chr15	12872690	12873295	10.1447	Drosha	chr15	12824863	+	47827
chr1	119526151	119526813	10.1324	Tmem185b	chr1	119526173	+	-22
chr10	78009223	78009697	10.1324	Pfkl	chr10	78009807	-	110
chr11	118210831	118211151	10.1324	Cyth1	chr11	118212742	-	1591
chr13	31557877	31558240	10.1324	Foxf2	chr13	31625816	+	-67576
chr14	47533639	47533940	10.1324	Fbxo34	chr14	47507352	+	26287
chr15	55312408	55312692	10.1324	Col14a1	chr15	55307919	+	4489
chr12	99645128	99645675	55.5431	Foxn3	chr12	99563572	-	-81556
chr16	30064052	30064433	10.1324	Hes1	chr16	30064384	+	49
chr16	57167022	57167439	10.1324	Nit2	chr16	57167332	-	-107
chr16	90284303	90284516	10.1324	Scaf4	chr16	90284308	-	5
chr17	24362595	24363030	10.1324	Abca3	chr17	24364482	+	-1452
chr17	34979669	34979893	10.1324	Lsm2	chr17	34981880	+	-1987
chr17	56124886	56125213	10.1324	Lrg1	chr17	56122001	-	-2885
chr17	63863460	63863869	10.1324	Fer	chr17	63896022	+	-32153
chr17	69382429	69382690	10.1324	Zbtb14	chr17	69383319	+	-629
chr17	6948381	6948838	10.1324	Rsph3b	chr17	6948356	-	-25
chr2	121042182	121042757	10.1324	Epb42	chr2	121037072	-	-5110
chr6	59414806	59415780	55.3065	Gprin3	chr6	59426294	-	10514
chr2	163037718	163038597	10.1324	Mybl2	chr2	163054687	+	-16090
chr4	130295335	130295626	10.1324	Fabp3	chr4	130308595	+	-12969
chr4	134853578	134853988	10.1324	Maco1	chr4	134853345	-	-233
chr5	151233350	151233637	10.1324	Stard13	chr5	151190269	-	-43081
chr6	120309409	120309726	10.1324	B4galnt3	chr6	120294559	-	-14850
chr7	16286397	16286812	10.1324	Ccdc9	chr7	16286790	-	-22
chr7	66109003	66109495	10.1324	Chsy1	chr7	66109515	+	-20
chr7	67772179	67772544	10.1324	Synm	chr7	67759742	-	-12437
chr3	94954008	94954309	10.1128	Rfx5	chr3	94954226	+	83
chr7	19790235	19790682	10.1128	Cblc	chr7	19785440	-	-4795
chr9	124422923	124423689	10.1128	Ppp2r3d	chr9	124423583	-	-106
chrX	170808753	170817779	10.1074	Asmt	chrX	170672644	+	136109
chr14	19610305	19610980	10.0847	Gm5458	chr14	19602581	-	-7724
chr4	40828734	40829249	10.082	B4galt1	chr4	40854005	-	24756
chr15	66057242	66058257	10.0357	Hhla1	chr15	65976804	-	-80438
chr17	12016475	12019118	10.0357	Prkn	chr17	12029916	+	-10798
chrX	170738494	170745442	10.0323	Asmt	chrX	170672644	+	65850
chr2	80816202	80817272	10.0294	Nup35	chr2	80638816	+	177386
chr1	191444361	191444677	10.0289	Ppp2r5a	chr1	191397041	-	-47320
chr1	74012666	74013125	10.0289	Tns1	chr1	73963043	-	-49623
chr15	86194787	86195322	54.7879	Cerk	chr15	86186141	-	-8646
chr10	127611355	127611791	10.0289	Lrp1	chr10	127620970	-	9179
chr12	108312419	108312746	10.0289	Hhipl1	chr12	108306548	+	5871
chr13	102593230	102593893	10.0289	Cd180	chr13	102693558	+	-99665
chr13	93705623	93705996	10.0289	Dmgdh	chr13	93674433	+	31190
chr16	29985537	29985848	10.0289	Hes1	chr16	30064384	+	-78536
chr17	70229472	70230499	10.0289	Dlgap1	chr17	70424794	+	-194295
chr18	56473670	56474448	10.0289	Gramd3	chr18	56432132	+	41538
chr18	65052831	65053513	10.0289	Nedd4l	chr18	65023549	+	29282
chr13	63567770	63568356	54.7473	Ptch1	chr13	63565735	-	-2035
chr19	55550267	55550548	10.0289	Tcf7l2	chr19	55741820	+	-191272
chr3	14829005	14829363	10.0289	Car1	chr3	14808365	-	-20640
chr4	62150849	62151155	10.0289	Mup21	chr4	62150863	-	14
chr5	112290109	112290725	10.0289	Tpst2	chr5	112276707	+	13402
chr5	129975139	129975389	10.0289	Gusb	chr5	130002865	-	27476
chr7	63321267	63321570	10.0289	Chrna7	chr7	63212569	-	-108698
chr14	99045279	99046053	10.007	Mzt1	chr14	99046120	-	67
chr16	35490259	35490901	10.007	Pdia5	chr16	35490873	-	-28
chr3	84061599	84062141	10.007	Tmem131l	chr3	84040175	-	-21424
chr4	43394570	43394978	10.007	Rusc2	chr4	43384332	+	10238
chr4	140859947	140860848	54.3211	Padi1	chr4	140845778	-	-14169
chr3	63675593	63676950	10.0048	Plch1	chr3	63850991	-	174041
chr9	73103389	73104073	10.0048	Khdc3	chr9	73102398	+	991
chr14	6636955	6637797	9.9791	Gm10251	chr14	6684170	-	46373
chr4	147674326	147675233	9.97014	Zfp534	chr4	147702553	-	27320
chr12	102305153	102305571	9.90915	Rin3	chr12	102283641	+	21512
chr12	112776043	112784670	9.90915	Pld4	chr12	112761676	+	14367
chr4	147583833	147584188	9.89978	Zfp985	chr4	147553339	+	30494
chr17	84459187	84464047	9.89274	Thada	chr17	84466116	-	2069
chr10	106390702	106391908	9.87877	Ppfia2	chr10	106470339	+	-78431
chr13	34644165	34644834	54.0518	Pxdc1	chr13	34653486	-	8652
chr4	155200265	155200794	9.87104	Ski	chr4	155188296	-	-11969
chr9	53667099	53667644	9.86586	Cul5	chr9	53667511	-	-133
chr12	78350903	78351120	9.83612	Gphn	chr12	78226653	+	124250
chr13	95554120	95554394	9.8265	F2rl1	chr13	95525227	-	-28893
chr9	77916981	77917317	9.8265	Elovl5	chr9	77917364	+	-47
chr11	53418083	53418828	9.74556	Leap2	chr11	53423170	-	4342
chr17	7383277	7383888	9.74556	Unc93a2	chr17	7385464	-	1576
chr4	141187554	141187945	9.74556	Fbxo42	chr4	141147913	+	39641
chr15	82707301	82708164	54.0518	Cyp2d37-ps	chr15	82693148	-	-14153
chr5	138149065	138150082	9.74556	Zfp113	chr5	138152899	-	2817
chr12	55467628	55467923	9.70163	Nfkbia	chr12	55492647	-	24724
chr2	52696475	52698942	9.69464	Cacnb4	chr2	52676831	-	-19644
chr5	94054638	94056081	9.69464	BC061212	chr5	94070545	-	14464
chr2	71055817	71056290	9.6934	Dcaf17	chr2	71055784	+	33
chr2	29623266	29623546	9.68625	Rapgef1	chr2	29619910	+	3356
chr7	101616513	101616781	9.68625	Art2b	chr7	101581161	-	-35352
chrX	47866403	47867622	9.67603	Smarca1	chrX	47892432	-	24810
chr1	52939619	52940386	9.5905	1700019D03Rik	chr1	52952844	-	12458
chr9	59750754	59751469	53.4429	Senp8	chr9	59750649	-	-105
chr10	80999860	81000097	9.5905	Gng7	chr10	81001365	-	1268
chr15	59035768	59036080	9.5905	Mtss1	chr15	59081989	-	45909
chr18	39365575	39365912	9.5905	Arhgap26	chr18	39362583	+	2992
chr19	3832984	3833348	9.5905	Chka	chr19	3851797	+	-18449
chr19	6140524	6140933	9.5905	Batf2	chr19	6140983	+	-50
chr3	158101217	158102131	9.5905	Lrrc40	chr3	158036662	+	64555
chr4	107006148	107006534	9.5905	Ssbp3	chr4	107038202	+	-31668
chr4	107353676	107353971	9.5905	Yipf1	chr4	107343111	+	10565
chr14	124801614	124802185	53.3027	Fgf14	chr14	124677127	-	-124487
chr4	137901980	137902294	9.5905	Ece1	chr4	137862297	+	39683
chr4	150703171	150703421	9.5905	Slc45a1	chr4	150652174	-	-50997
chr5	102408844	102410065	9.5905	Arhgap24	chr5	102481391	+	-71326
chr5	124483173	124483513	9.5905	Snrnp35	chr5	124483134	+	39
chr5	125053288	125053642	9.5905	Ncor2	chr5	125042812	-	-10476
chr6	82475402	82475911	9.5905	Tacr1	chr6	82402787	+	72615
chr7	107854093	107854920	9.5905	Ovch2	chr7	107801208	-	-52885
chr7	30234262	30234605	9.5905	Polr2i	chr7	30232603	+	1659
chr8	117667229	117667635	9.5905	Sdr42e1	chr8	117671547	-	3912
chr11	100544996	100545787	260.821	Ttc25	chr11	100545694	+	93
chr4	53384802	53385300	53.1051	Slc44a1	chr4	53440413	+	-55113
chr9	53390005	53390456	9.5905	Poglut3	chr9	53384025	+	5980
chr9	71195659	71196706	9.5905	Aldh1a2	chr9	71215789	+	-19083
chr9	90113613	90114142	9.5905	Morf4l1	chr9	90114715	-	573
chrX	165466420	165467035	9.52519	Glra2	chrX	165327393	-	-139027
chr5	151655395	151656027	9.47655	Rfc3	chr5	151651242	-	-4153
chr5	45857280	45857681	9.47655	Lcorl	chr5	45857615	-	-66
chr8	95879707	95880177	9.47655	Got2	chr8	95888547	-	8370
chr9	121926530	121926991	53.1051	Ackr2	chr9	121906264	+	20266
chr18	74780049	74780567	9.4763	Acaa2	chr18	74779197	+	852
chr14	31018402	31019073	9.47569	Pbrm1	chr14	31019149	+	-76
chr7	122118835	122119432	9.47546	Palb2	chr7	122132844	-	13412
chrX	73306258	73307482	9.47546	Xlr5c	chrX	73292976	-	-13282
chr1	160978187	160978760	9.448	Serpinc1	chr1	160978646	+	114
chr13	112100819	112101583	9.448	Ankrd55	chr13	112288451	+	-186868
chr14	100222356	100222602	9.448	Klf12	chr14	100149764	-	-72592
chr14	120847178	120847685	9.448	Ipo5	chr14	120911224	+	-63539
chr10	3111312	3117072	52.6032	H60c	chr10	3267750	-	150678
chr2	11121366	11122307	9.448	Prkcq	chr2	11172108	+	-49801
chr2	119477019	119477266	9.448	Ino80	chr2	119477613	-	347
chr2	125672772	125673315	9.448	Shc4	chr2	125673502	-	187
chr6	87027008	87027264	9.448	Gfpt1	chr6	87042846	+	-15582
chr9	15357714	15358060	9.448	4931406C07Rik	chr9	15306448	-	-51266
chr9	77950782	77951111	9.448	Elovl5	chr9	77917364	+	33418
chr14	57387031	57387313	9.44699	Cryl1	chr14	57398529	-	11216
chr14	123544618	123545529	9.33529	Itgbl1	chr14	123659971	+	-114442
chr10	80701510	80702946	51.6596	Mob3a	chr10	80701828	-	318
chr10	81411790	81412273	9.3019	Nfic	chr10	81400554	-	-11236
chr11	102407641	102408035	9.3019	Slc25a39	chr11	102407544	-	-97
chr11	60046235	60046540	9.3019	Pemt	chr11	60046481	-	-59
chr12	59130920	59131377	9.3019	Mia2	chr12	59131453	+	-76
chr12	83328879	83329401	9.3019	Dpf3	chr12	83439920	-	110519
chr14	79487448	79487867	9.3019	Wbp4	chr14	79481520	-	-5928
chr15	83801005	83801316	9.3019	Mpped1	chr15	83784829	+	16176
chr16	17802688	17803618	9.3019	Scarf2	chr16	17797282	+	5406
chr16	93883466	93884081	9.3019	Chaf1b	chr16	93884016	+	65
chr18	36679160	36679487	9.3019	Slc35a4	chr18	36679215	+	-55
chr19	32756095	32756445	9.3019	Pten	chr19	32757497	+	-1052
chr3	148798494	148799165	9.3019	Adgrl2	chr3	148822979	-	23814
chr4	133884831	133885208	9.3019	Rps6ka1	chr4	133887784	-	2576
chr4	137795823	137796343	9.3019	Alpl	chr4	137796384	-	41
chr4	141316864	141317254	9.3019	Epha2	chr4	141301240	+	15624
chr5	130031414	130031767	9.3019	Crcp	chr5	130029343	+	2071
chr5	135642967	135643202	9.3019	Rhbdd2	chr5	135632618	+	10349
chr5	92117836	92118081	9.3019	Uso1	chr5	92137938	+	-19857
chr6	108660144	108660973	9.3019	Bhlhe40	chr6	108660874	+	99
chr10	95643909	95644399	51.563	Nudt4	chr10	95564146	-	-79763
chr6	51545343	51545811	9.3019	Snx10	chr6	51544524	+	819
chr8	126735029	126736169	9.3019	Irf2bp2	chr8	126593986	-	-141043
chr9	56418096	56418334	9.3019	Peak1	chr9	56418067	-	-29
chr9	74920448	74920957	9.3019	Fam214a	chr9	74952884	+	-31927
chr10	118058411	118059312	9.2957	Mdm1	chr10	118141832	+	-82520
chr7	86118853	86119802	9.27618	Olfr309	chr7	86313708	-	193906
chr13	62419033	62420250	9.26714	Gm48691	chr13	62417043	-	-1990
chr7	64465778	64471478	9.26714	Apba2	chr7	64501706	+	-30228
chr1	184845874	184846268	9.20947	Marc2	chr1	184845881	-	7
chr4	117982663	117983353	51.563	Artn	chr4	117929763	-	-52900
chr11	9048448	9049052	9.20947	Sun3	chr11	9048991	-	-61
chr12	111537499	111537914	9.20947	Eif5	chr12	111538016	+	-102
chr14	61045837	61046544	9.20947	Tnfrsf19	chr14	61046469	-	-75
chr15	36609278	36609851	9.20947	Pabpc1	chr15	36608973	-	-305
chr19	6921865	6922431	9.20947	Esrra	chr19	6921808	-	-57
chr8	35415308	35415717	9.20947	Ppp1r3b	chr8	35376660	+	38648
chr8	94019983	94020733	9.20947	Amfr	chr8	94012842	-	-7141
chr1	178369024	178369468	9.20443	Hnrnpu	chr1	178337797	-	-31227
chr10	110707171	110707527	9.20443	E2f7	chr10	110745465	+	-37938
chr11	120617068	120618213	9.20443	Pcyt2	chr11	120617936	-	-277
chr6	94779761	94780340	51.563	Lrig1	chr6	94700145	-	-79616
chr12	69443274	69443963	9.20443	Arf6	chr12	69372150	+	71124
chr12	73353541	73353914	9.20443	Slc38a6	chr12	73287060	+	66481
chr13	47013960	47015097	9.20443	Tpmt	chr13	47043124	-	28027
chr14	75233155	75233492	9.20443	Cpb2	chr14	75242287	+	-8795
chr15	66194394	66194739	9.20443	Kcnq3	chr15	66286642	-	91903
chr16	21828285	21828575	9.20443	Ehhadh	chr16	21787807	-	-40478
chr2	167852527	167852821	9.20443	Ptpn1	chr2	167932327	+	-79506
chr4	118360186	118360732	9.20443	Szt2	chr4	118365066	-	4334
chr5	135645908	135646538	9.20443	Rhbdd2	chr5	135632618	+	13290
chr6	47767673	47768043	51.0974	Pdia4	chr6	47813364	-	45321
chr5	30960103	30960433	9.20443	Preb	chr5	30960361	-	-72
chr6	146443044	146443508	9.20443	Itpr2	chr6	146396986	-	-46058
chr6	24301729	24302004	9.20443	Slc13a1	chr6	24168092	-	-133637
chr6	90435011	90435523	9.20443	Cfap100	chr6	90428797	-	-6214
chr7	28646065	28646361	9.20443	Acp7	chr7	28631067	-	-14998
chr7	28970144	28970417	9.20443	Actn4	chr7	28962340	-	-7804
chr8	124345100	124345371	9.20443	Pgbd5	chr8	124439658	-	94287
chr8	18594755	18595120	9.20443	Mcph1	chr8	18595131	+	-11
chrX	13282000	13282292	9.20443	Ddx3x	chrX	13280970	+	1030
chrX	140567856	140568214	9.20443	Tsc22d3	chrX	140543187	-	-24669
chr11	87448024	87448446	9.20229	Tex14	chr11	87427591	+	20433
chr3	19927028	19927320	9.19711	Cp	chr3	19957054	+	-29734
chr1	92130146	92130599	9.18175	Hdac4	chr1	92113331	-	-16815
chr7	112496948	112497343	9.18175	Parva	chr7	112519701	+	-22358
chr15	58438057	58440645	9.15626	Fam91a1	chr15	58415468	+	22589
chrX	170831586	170833949	9.12096	Asmt	chrX	170672644	+	158942
chr1	63124006	63124390	9.11708	Ino80d	chr1	63114334	-	-9672
chr12	81026696	81027245	50.856	Smoc1	chr12	81026808	+	-112
chr13	113804931	113805866	9.11686	Arl15	chr13	113794505	+	10426
chr6	147549929	147553026	9.03238	Ccdc91	chr6	147531401	+	18528
chr13	112331136	112331527	9.01372	Ankrd55	chr13	112288820	+	42316
chr15	61026460	61027088	9.01372	A1bg	chr15	60921266	-	-105194
chr4	141281106	141281455	9.01372	Epha2	chr4	141301240	+	-19785
chr5	31048314	31048891	9.01372	Slc5a6	chr5	31048924	-	33
chrX	72578136	72579085	8.99559	Gabra3	chrX	72656186	-	77101
chr8	20096470	20097490	8.97365	6820431F20Rik	chr8	20297432	-	199942
chr19	34819610	34820153	50.8255	Pank1	chr19	34877917	-	57764
chr4	146195400	146197179	8.96393	Zfp600	chr4	146157690	+	37710
chr8	123628195	123628510	8.96262	Rhou	chr8	123653929	+	-25419
chr17	71598357	71599011	8.9564	Wdr43	chr17	71616215	+	-17204
chr10	111201748	111202019	8.94415	Osbpl8	chr10	111164802	+	36946
chr16	90281010	90281486	8.94415	Scaf4	chr16	90284308	-	2822
chr5	146597113	146597522	8.94415	Gpr12	chr5	146585239	-	-11874
chr8	126703541	126703889	8.94415	Irf2bp2	chr8	126593986	-	-109555
chr3	84324765	84325290	50.5302	Trim2	chr3	84304809	-	-19956
chr13	34103070	34103993	8.93325	Tubb2a	chr13	34078007	-	-25063
chr1	121202821	121204461	8.91993	Insig2	chr1	121327678	-	123217
chrX	143229488	143230333	8.91993	Rtl9	chrX	143099594	+	129894
chr7	130596006	130596616	8.91588	Nsmce4a	chr7	130547381	-	-48625
chr9	114805422	114805663	8.91588	Cmtm7	chr9	114781849	-	-23573
chr8	65710125	65711934	8.89992	March1	chr8	65618525	+	91600
chr3	96044661	96044884	8.87507	Vps45	chr3	96058466	-	13582
chr17	29101769	29103755	8.85694	Cdkn1a	chr17	29097900	+	3869
chr5	122017084	122017662	50.5302	Cux2	chr5	122047825	-	30163
chr10	59294945	59295405	8.81626	P4ha1	chr10	59323296	+	-27891
chr11	101378788	101379386	8.81626	G6pc	chr11	101367561	+	11227
chr12	32682062	32682309	8.81626	Nampt	chr12	32820335	+	-138026
chr12	35854266	35855505	8.81626	Agr3	chr12	35925620	+	-70115
chr13	77569583	77570197	8.81626	Fam172a	chr13	77708690	+	-138493
chr14	50930948	50931314	8.81626	Pip4p1	chr14	50930856	-	-92
chr15	52843824	52845226	8.81626	Med30	chr15	52712442	+	131382
chr3	122983780	122984709	49.9539	Usp53	chr3	122984510	-	-199
chr15	85961748	85961996	8.81626	Trmu	chr15	85894207	+	67541
chr16	87710067	87710432	8.81626	Bach1	chr16	87698945	+	11122
chr17	34030904	34031130	8.81626	Slc39a7	chr17	34031620	-	490
chr18	32837189	32837651	8.81626	Wdr36	chr18	32837225	+	-36
chr18	43003114	43003886	8.81626	Ppp2r2b	chr18	43059471	-	55585
chr19	3695095	3695911	8.81626	Lrp5	chr19	3686564	-	-8531
chr4	53316827	53317220	8.81626	Slc44a1	chr4	53440413	+	-123193
chr6	108272104	108272854	8.81626	Itpr1	chr6	108213096	+	59008
chr7	131487537	131488774	8.81626	Hmx3	chr7	131542867	+	-54093
chr10	105238230	105238531	49.9253	Tmtc2	chr10	105234949	-	-3281
chr7	48304049	48305001	8.81626	Mrgprb1	chr7	48456342	-	151341
chr8	123999577	123999857	8.81626	Abcb10	chr8	123983122	-	-16455
chr8	19179644	19180839	8.81626	Defb14	chr8	19194357	+	-13518
chr8	41374459	41374851	8.81626	Asah1	chr8	41374773	-	-78
chr9	118111838	118112836	8.81626	Cmc1	chr9	118150163	-	37327
chr9	121903562	121903773	8.81626	Ackr2	chr9	121906264	+	-2491
chr9	122950795	122951442	8.81626	1110059G10Rik	chr9	122950953	-	158
chr9	65867680	65870388	8.81626	Trip4	chr9	65885055	-	14667
chr9	77953057	77953789	8.81626	Elovl5	chr9	77917364	+	35693
chrX	41482513	41483469	8.81626	Gria3	chrX	41401565	+	80948
chr10	79933872	79934618	49.254	Arid3a	chr10	79927341	+	6531
chr4	89617879	89618846	8.75103	Dmrta1	chr4	89688198	+	-69352
chr11	99824972	99826317	8.74892	Krt33a	chr11	100013987	-	187670
chr4	156340610	156343743	8.71868	Vmn2r-ps159	chr4	156331103	+	9507
chr4	145645567	145646029	8.71637	Zfp980	chr4	145670685	+	-24656
chr13	13753100	13755308	8.71617	Gng4	chr13	13784329	+	-29021
chr14	77076542	77077263	8.70972	Ccdc122	chr14	77110975	+	-33712
chr18	86561566	86561937	8.69279	Cbln2	chr18	86711110	+	-149173
chr3	144249619	144250961	8.68417	Lmo4	chr3	144205220	-	-44399
chr11	101362223	101362631	49.254	G6pc	chr11	101367561	+	-4930
chr8	62054771	62055116	8.66611	Anxa10	chr8	62123116	-	68000
chr11	106944319	106949842	8.65728	Smurf2	chr11	106920470	-	-23849
chr11	5761847	5762416	8.65728	Urgcp	chr11	5762376	-	-40
chr11	68826502	68826880	8.65728	Myh10	chr11	68814362	+	12140
chr12	17266567	17266892	8.65728	Pdia6	chr12	17266545	+	22
chr15	3995511	3995810	8.65728	AW549877	chr15	3995744	-	-66
chr15	99169784	99171465	8.65728	Spats2	chr15	99126556	+	43228
chr18	15729945	15731475	8.65728	Chst9	chr18	15718046	-	-11899
chr2	6334085	6334460	49.254	Usp6nl	chr2	6322667	+	11418
chr2	128566327	128566668	8.65728	Spdye4c	chr2	128592341	+	-25673
chr3	37907356	37907727	8.65728	Gm5148	chr3	37724490	-	-182866
chr4	14679323	14679995	8.65728	Slc26a7	chr4	14621805	-	-57518
chr5	125496475	125497567	8.65728	Aacs	chr5	125512699	+	-15132
chr7	56080995	56081559	8.65728	Herc2	chr7	56050765	+	30230
chr8	111726530	111726875	8.65728	Bcar1	chr8	111732136	-	5261
chr8	126614047	126614419	8.65728	Irf2bp2	chr8	126593986	-	-20061
chr9	115496652	115498486	8.65728	Stt3b	chr9	115310421	-	-186231
chrX	79743960	79744728	8.65728	Mageb16	chrX	79671435	-	-72525
chr18	59087029	59087873	49.1024	Minar2	chr18	59062494	+	24535
chr1	85047489	85048489	8.65363	A530032D15Rik	chr1	85109853	-	61364
chr1	63630043	63630919	8.63936	Dytn	chr1	63686927	-	56008
chrX	170817784	170820522	8.6254	Asmt	chrX	170672644	+	145140
chr6	67006855	67009336	8.6237	Gadd45a	chr6	67037406	-	28070
chr16	18426339	18426700	8.58685	Txnrd2	chr16	18426417	+	-78
chr7	140717484	140717915	8.58685	Olfr541	chr7	140697267	+	20217
chr18	80214739	80216089	240.057	Gm16286	chr18	80207260	+	7479
chr6	71172484	71173227	48.7811	Fabp1	chr6	71199827	+	-26600
chr11	94548725	94549337	8.54598	Rsad1	chr11	94549255	-	-82
chr14	75844915	75845265	8.54598	Tpt1	chr14	75845093	+	172
chr7	101011750	101012119	8.54598	P2ry2	chr7	101012037	-	-82
chr2	34050149	34051598	8.5418	Mvb12b	chr2	33887946	-	-162203
chrX	144116311	144117069	8.53265	A730046J19Rik	chrX	144153695	+	-36626
chr7	48880569	48880986	8.52853	E2f8	chr7	48881041	-	55
chr11	20370674	20370976	8.52685	Slc1a4	chr11	20332713	-	-37961
chr2	119355172	119355459	8.52685	Chac1	chr2	119351229	+	3943
chr8	64947043	64947554	8.52685	Tmem192	chr8	64947185	+	-142
chr12	72664673	72665291	48.76	Dhrs7	chr12	72664909	-	236
chr1	181000525	181000904	8.49332	Ephx1	chr1	181017569	-	16665
chr10	21994139	21994595	8.49332	Sgk1	chr10	21994666	+	-71
chr10	80264532	80264940	8.49332	Dazap1	chr10	80264984	+	-44
chr11	101367424	101367790	8.49332	G6pc	chr11	101367561	+	-137
chr11	70764379	70764686	8.49332	Zfp3	chr11	70764209	+	170
chr11	71012856	71013138	8.49332	Derl2	chr11	71019242	-	6104
chr12	17258354	17258744	8.49332	Pdia6	chr12	17266545	+	-7801
chr13	62879995	62880493	8.49332	Fbp1	chr13	62888282	-	7789
chr13	62884093	62884345	8.49332	Fbp1	chr13	62888282	-	3937
chr8	124651547	124652133	48.6269	2310022B05Rik	chr8	124663369	-	11236
chr17	40541081	40542127	8.49332	Esp6	chr17	40561507	+	-19380
chr17	56028043	56028318	8.49332	Sh3gl1	chr17	56036635	-	8317
chr17	56325444	56325917	8.49332	Kdm4b	chr17	56326074	+	-157
chr19	42045334	42045885	8.49332	Hoga1	chr19	42045832	+	53
chr2	121449053	121449339	8.49332	Serf2	chr2	121449378	+	-39
chr2	164785855	164786329	8.49332	Snx21	chr2	164785991	+	-136
chr2	5036456	5036928	8.49332	Optn	chr2	5037197	-	269
chr3	138454895	138455141	8.49332	Adh5	chr3	138443093	+	11802
chr4	106360589	106361107	8.49332	Pcsk9	chr4	106464329	-	103222
chr4	155891412	155891814	8.49332	Acap3	chr4	155891822	+	-8
chr9	124256378	124257818	48.5601	2010315B03Rik	chr9	124312671	-	54853
chr5	121695953	121696218	8.49332	Atxn2	chr5	121711609	+	-15391
chr5	21425095	21425511	8.49332	Fam185a	chr5	21424958	+	137
chr5	88692649	88693017	8.49332	Grsf1	chr5	88676171	-	-16478
chr7	29601512	29601875	8.49332	4930432E11Rik	chr7	29560515	+	40997
chr9	110316605	110316939	8.49332	Elp6	chr9	110305496	+	11109
chr9	66511533	66512029	8.49332	Fbxl22	chr9	66514609	-	2580
chr9	88858822	88859146	8.49332	Trim43c	chr9	88839309	+	19513
chr1	165863461	165864262	8.45304	Cd247	chr1	165864655	+	-393
chr4	98037717	98038487	8.45304	Nfia	chr4	97911033	+	126684
chr6	47739814	47740287	48.2669	Pdia4	chr6	47813364	-	73077
chr16	27077980	27078910	8.44879	Gmnc	chr16	26989974	-	-88006
chr1	82247645	82248038	8.43275	Irs1	chr1	82291416	-	43378
chr11	119046485	119046996	8.43275	Cbx8	chr11	119040969	-	-5516
chr19	41050669	41051378	8.43275	Dntt	chr19	41029382	+	21287
chr2	5009737	5010343	8.43275	Mcm10	chr2	5012344	-	2001
chr5	136170600	136170889	8.43275	Orai2	chr5	136170713	-	113
chr6	86365625	86365984	8.43275	Fam136a	chr6	86365646	+	-21
chr18	45023124	45024602	8.40956	Ythdc2	chr18	44827746	+	195378
chr11	5168546	5170357	8.40594	Emid1	chr11	5152257	-	-16289
chr9	56223587	56223944	48.0609	Peak1	chr9	56244065	-	20121
chr1	162864847	162865135	8.40181	Fmo1	chr1	162866610	-	1475
chr1	192077087	192078016	8.40181	Rcor3	chr1	192137927	-	59911
chr1	37429790	37430399	8.40181	Unc50	chr1	37430170	+	229
chr1	59201522	59202037	8.40181	Als2	chr1	59237093	-	35056
chr1	65178041	65178394	8.40181	Idh1	chr1	65179181	-	787
chr10	128965112	128965505	8.40181	Mettl7b	chr10	128960988	-	-4124
chr10	77091104	77092079	8.40181	Col18a1	chr10	77113705	-	21626
chr10	95773631	95774022	8.40181	Eea1	chr10	95940708	+	-166686
chr11	60931463	60931835	8.40181	Map2k3	chr11	60932033	+	-198
chr11	78328218	78328470	8.40181	Pigs	chr11	78328415	+	55
chr11	51856408	51856842	47.9855	Jade2	chr11	51857125	-	283
chr12	105034618	105035214	8.40181	Glrx5	chr12	105032690	+	1928
chr12	80146597	80146987	8.40181	Zfp36l1	chr12	80113013	-	-33584
chr14	33019086	33019537	8.40181	Lrrc18	chr14	32991398	+	27688
chr16	45970222	45970549	8.40181	Phldb2	chr16	45953598	-	-16624
chr16	87611662	87612636	8.40181	Map3k7cl	chr16	87553330	+	58332
chr16	97920686	97921167	8.40181	C2cd2	chr16	97922633	-	1466
chr17	25015713	25016092	8.40181	Ift140	chr17	25016085	+	7
chr17	45594925	45595546	8.40181	Slc29a1	chr17	45595570	-	24
chr19	45640796	45641101	8.40181	Fbxw4	chr19	45631138	-	-9658
chr5	129019305	129019971	47.449	Ran	chr5	129020069	+	-98
chr19	5915207	5915598	8.40181	Dpf2	chr19	5912871	-	-2336
chr2	32918493	32918743	8.40181	Fam129b	chr2	32895632	+	22861
chr4	138184551	138184961	8.40181	Eif4g3	chr4	138184478	+	73
chr5	72410937	72411507	8.40181	Corin	chr5	72380288	-	-30649
chr7	101982849	101983106	8.40181	Numa1	chr7	101970180	+	12669
chr7	14307611	14308077	8.40181	Sult2a6	chr7	14254870	-	-52741
chr7	35143906	35144176	8.40181	Slc7a10	chr7	35186385	+	-42209
chr7	5091466	5091699	8.40181	Epn1	chr7	5080293	+	11173
chr7	98392204	98392786	8.40181	Tsku	chr7	98361328	-	-30876
chr11	75737674	75738102	47.3702	Ywhae	chr11	75732869	+	4805
chr8	114561396	114561976	8.40181	Wwox	chr8	114448210	+	113186
chr9	43260586	43261016	8.40181	Oaf	chr9	43239911	-	-20675
chr16	93686055	93686748	8.39119	Cbr3	chr16	93683215	+	2840
chr17	83276163	83276788	8.36452	Pkdcc	chr17	83215292	+	60871
chr3	76133323	76133662	8.35476	Fstl5	chr3	76075583	+	57740
chr11	99888917	99890016	8.3458	Krt33a	chr11	100013987	-	123971
chr9	48798922	48799243	8.3458	Zbtb16	chr9	48835945	-	36702
chr4	146718211	146719860	8.31909	Gm21411	chr4	146909590	-	189730
chr5	129941495	129941961	47.0325	Vkorc1l1	chr5	129941970	+	-9
chr16	93603341	93603742	8.24033	Setd4	chr16	93603815	-	73
chr5	36043248	36043536	8.23423	Afap1	chr5	35913082	+	130166
chr4	101769405	101770190	8.23167	Lepr	chr4	101771368	+	-1178
chr17	15134728	15135461	8.18364	Ermard	chr17	15065615	+	69113
chr19	40417232	40417487	8.18364	Aldh18a1	chr19	40554741	-	137254
chr15	38300613	38301634	225.475	Klf10	chr15	38300706	-	93
chr9	119322458	119323126	47.0325	Oxsr1	chr9	119322427	-	-31
chr3	91095166	91099942	8.1798	S100a7l2	chr3	91090803	-	-4363
chr2	177314815	177315528	8.17114	Gm14418	chr2	177398319	-	82791
chr9	77720943	77721193	8.16476	Gclc	chr9	77754535	+	-33342
chr17	13761148	13761708	8.15649	Afdn	chr17	13761605	+	103
chr2	134785830	134786563	8.15649	Plcb1	chr2	134786530	+	33
chr2	79936755	79938038	8.14513	Pde1a	chr2	79908433	-	-28322
chrX	169994789	169995823	8.14491	Mid1	chrX	169975259	+	19530
chr8	23095530	23095801	8.11608	Ank1	chr8	23096101	+	-300
chr13	74528490	74530574	46.9271	Zfp825	chr13	74493970	-	-34520
chr1	170456349	170456776	8.06278	Nos1ap	chr1	170454914	-	-1435
chr1	25662215	25663270	8.06278	Adgrb3	chr1	25826139	-	162869
chr1	44374731	44375523	8.06278	Mettl21e	chr1	44218961	-	-155770
chr1	74397122	74397547	8.06278	Ctdsp1	chr1	74392162	+	4960
chr11	120232752	120232990	8.06278	Bahcc1	chr11	120232947	+	43
chr11	44518490	44518926	8.06278	Rnf145	chr11	44518964	+	-38
chr11	54387507	54388351	8.06278	Meikin	chr11	54370652	+	16855
chr12	95822439	95823215	8.06278	Flrt2	chr12	95695357	+	127082
chr13	47030553	47030763	8.06278	Tpmt	chr13	47043124	-	12361
chr8	124267020	124267703	46.7248	Galnt2	chr8	124231391	+	35629
chr14	34708422	34709321	8.06278	Wapl	chr14	34694337	+	14085
chr15	84922753	84923160	8.06278	Nup50	chr15	84923411	+	-251
chr15	95891594	95892311	8.06278	Ano6	chr15	95790843	+	100751
chr15	97272132	97272726	8.06278	Amigo2	chr15	97247287	-	-24845
chr16	94676668	94677174	8.06278	Vps26c	chr16	94526830	-	-149838
chr17	28327933	28328712	8.06278	Rpl10a	chr17	28328471	+	241
chr18	32070622	32070835	8.06278	Iws1	chr18	32067741	+	2881
chr4	10693633	10694904	46.703	2610301B20Rik	chr4	10874498	+	-179594
chr19	12794663	12794948	8.06278	Zfp91	chr19	12796126	-	1178
chr19	42659646	42660099	8.06278	Loxl4	chr19	42612813	-	-46833
chr2	129453802	129454920	8.06278	F830045P16Rik	chr2	129536602	-	81682
chr7	10471334	10472181	8.06278	Zik1	chr7	10495394	-	23213
chr7	3887218	3887808	8.06278	Lilra6	chr7	3915485	-	27677
chr16	5136488	5136942	46.6709	Ppl	chr16	5132421	-	-4067
chr8	63074839	63075754	8.06278	Spock3	chr8	62951009	+	123830
chr9	14101227	14101900	8.06278	Sesn3	chr9	14276301	+	-174401
chr9	73235768	73236345	8.06278	Rsl24d1	chr9	73113448	+	122320
chrX	151742894	151743881	8.06278	Huwe1	chrX	151800807	+	-56926
chrX	28802792	28803396	8.05469	Gm10096	chrX	28954702	-	151306
chr17	3028373	3031316	8.02718	Pisd-ps2	chr17	3084183	-	52867
chr3	95471575	95472629	7.99995	Ctsk	chr3	95499256	+	-26627
chr5	4052530	4054382	7.97204	Cyp51	chr5	4104746	-	50364
chr10	112173459	112174497	7.94447	Caps2	chr10	112172540	+	919
chr9	24147386	24148796	7.94447	Npsr1	chr9	24098018	+	49368
chr5	95711587	95712955	7.93539	Gm7978	chr5	95734935	-	21980
chr10	80602855	80603157	7.91361	Scamp4	chr10	80602880	+	-25
chr11	75531278	75532087	7.91361	Slc43a2	chr11	75532112	+	-25
chr6	126024557	126025519	7.91361	Ntf3	chr6	126164960	-	139441
chr18	24603375	24604324	45.9865	Elp2	chr18	24603963	+	361
chr6	51270475	51270948	7.91361	Nfe2l3	chr6	51432670	+	-161722
chr7	32981476	32982774	7.91361	Scgb2b17	chr7	33056561	-	73787
chr7	59964870	59966199	7.91361	Snurf	chr7	60005049	-	38850
chr9	122161469	122162568	7.91341	Ano10	chr9	122187619	-	25051
chr19	46328650	46329091	7.90692	Fbxl15	chr19	46328187	+	463
chr1	134234880	134235322	7.8884	Adora1	chr1	134235397	-	75
chr1	39577416	39577824	7.8884	Rnf149	chr1	39577405	-	-11
chr10	110705662	110706034	7.8884	E2f7	chr10	110745465	+	-39431
chr11	71004251	71004706	7.8884	Dhx33	chr11	71004437	-	186
chr17	34587310	34587606	7.8884	Notch4	chr17	34587041	+	269
chr17	80633812	80634245	7.8884	Cdkl4	chr17	80563834	-	-69978
chr19	46003524	46003934	7.8884	Ldb1	chr19	46039621	-	35687
chr19	47452575	47452944	7.8884	Sh3pxd2a	chr19	47464247	-	11303
chr3	137668366	137669455	7.8884	Ddit4l	chr3	137624037	+	44329
chr3	83039670	83039996	7.8884	Fgb	chr3	83049863	-	9867
chr3	96555221	96555541	7.8884	Txnip	chr3	96557957	+	-2416
chr5	125168142	125168944	7.8884	Ncor2	chr5	125179180	-	10236
chr6	66896084	66896364	7.8884	Gng12	chr6	66896397	+	-33
chr7	80447429	80448422	45.7737	Furin	chr7	80405436	-	-41993
chr9	121268747	121270446	7.8884	Ulk4	chr9	121277172	-	6726
chr10	61523142	61523406	7.88256	Lrrc20	chr10	61475801	+	47341
chr7	54923067	54923919	7.87209	Luzp2	chr7	54835615	+	87452
chrY	4149383	4150531	7.84935	Gm21064	chrY	4341127	+	-190596
chr9	35885812	35887192	7.83297	Pate13	chr9	35908423	+	-21231
chr15	3920646	3921204	7.82232	Fbxo4	chr15	3979573	-	58369
chr17	69323466	69325140	7.82232	Zbtb14	chr17	69383319	+	-58179
chr13	37537156	37538235	45.4665	Ly86	chr13	37345208	+	191948
chr4	155897408	155898138	7.79249	Acap3	chr4	155903321	+	-5183
chr16	93992419	93993393	7.79149	Cldn14	chr16	94008837	-	15444
chrX	170827109	170831278	7.79075	Asmt	chrX	170672644	+	154465
chrY	4154510	4154786	7.77553	Gm21064	chrY	4341127	+	-186341
chr15	83432783	83433113	7.76608	Pacsin2	chr15	83432815	-	32
chr4	136187195	136187437	7.76608	E2f2	chr4	136172394	+	14801
chr5	120566886	120567461	7.76608	Tpcn1	chr5	120588673	-	21212
chr15	38328200	38328850	191.318	Klf10	chr15	38300706	-	-27494
chr7	68748801	68749601	45.4665	Arrdc4	chr7	68749241	-	-360
chr4	135745653	135745914	7.75348	Il22ra1	chr4	135728172	+	17481
chr5	117365830	117366178	7.75348	Wsb2	chr5	117363522	+	2308
chr5	125386393	125387999	7.72281	Ubc	chr5	125389186	-	1187
chr1	32073262	32074457	7.70776	Khdrbs2	chr1	32172714	+	-98257
chr12	112588389	112588746	7.70776	Inf2	chr12	112588784	+	-38
chr12	83988192	83988478	7.70776	Acot2	chr12	83987861	+	331
chr13	73626899	73627547	7.70776	Tert	chr13	73626916	+	-17
chr8	60983045	60983884	45.4665	Clcn3	chr8	60983239	-	194
chr14	79301345	79301943	7.70776	Rgcc	chr14	79301645	-	-298
chr14	80089200	80090775	7.70776	Olfm4	chr14	80000302	+	88898
chr15	84970664	84971298	7.70776	5031439G07Rik	chr15	84987971	-	16673
chr16	24043745	24044065	7.70776	Bcl6	chr16	23988852	-	-54893
chr16	33306717	33306987	7.70776	Snx4	chr16	33251444	+	55273
chr16	95509187	95510896	7.70776	Erg	chr16	95524603	-	13707
chr17	29420002	29420283	7.70776	Fgd2	chr17	29360914	+	59088
chr17	31474203	31474741	7.70776	Wdr4	chr17	31512751	-	38010
chr17	71616776	71617256	7.70776	Wdr43	chr17	71616215	+	561
chr17	7912370	7913408	7.70776	Tagap	chr17	7926000	+	-12592
chr6	47659336	47659700	45.3629	Ezh2	chr6	47595341	-	-63995
chr19	53523481	53525377	7.70776	Smc3	chr19	53600398	+	-75021
chr19	60347844	60348879	7.70776	Fam204a	chr19	60226697	-	-121147
chr19	6840657	6841046	7.70776	Rps6ka4	chr19	6840601	-	-56
chr2	84730969	84731445	7.70776	Ypel4	chr2	84734058	+	-2613
chr4	101292042	101292436	7.70776	Jak1	chr4	101265282	-	-26760
chr4	108328076	108328434	7.70776	Coa7	chr4	108328140	+	-64
chr4	114217667	114218452	7.70776	Skint11	chr4	114163384	+	54283
chr4	141514149	141514573	7.70776	Spen	chr4	141516909	-	2336
chr4	150685110	150685498	7.70776	Slc45a1	chr4	150652174	-	-32936
chr5	88546110	88547079	7.70776	Rufy3	chr5	88565040	+	-17961
chr17	80468431	80468929	44.9737	Sos1	chr17	80479969	-	11040
chr6	121187314	121187607	7.70776	Pex26	chr6	121183889	+	3425
chr6	15720678	15721321	7.70776	Mdfic	chr6	15720661	+	17
chr7	116286203	116286600	7.70776	Plekha7	chr7	116308376	-	21776
chr7	144933220	144933519	7.70776	Ccnd1	chr7	144939869	-	6350
chr7	41172303	41175305	7.70776	Gm5592	chr7	41284327	+	-109022
chr8	119918289	119918933	7.70776	Usp10	chr8	119910833	+	7456
chr9	106447301	106448040	7.70776	Abhd14a	chr9	106447563	-	262
chr9	56950604	56950982	7.70776	Snupn	chr9	56950878	+	104
chrX	35507995	35508703	7.70776	Gm14819	chrX	35404183	+	103812
chrX	66493941	66495598	7.70776	Slitrk2	chrX	66649318	+	-153720
chr17	80480369	80481125	44.9384	Sos1	chr17	80479969	-	-400
chr2	22895575	22896035	7.69408	Pdss1	chr2	22895595	+	-20
chr5	143316988	143317380	7.69408	E130309D02Rik	chr5	143315360	-	-1628
chrX	150699059	150699309	7.68094	Tro	chrX	150657583	-	-41476
chr1	162477882	162478384	7.67784	Dnm3	chr1	162478034	-	152
chr11	16389060	16389297	7.67784	Sec61g	chr11	16508069	-	118772
chr16	31651717	31652224	7.67784	Dlg1	chr16	31663443	+	-11219
chr4	53011859	53012244	7.67784	Nipsnap3b	chr4	53011880	+	-21
chr8	71367253	71367687	7.67784	Use1	chr8	71367217	+	36
chr5	142909249	142910227	44.5231	Actb	chr5	142906754	-	-2495
chrX	30247606	30248270	7.67784	Gm14632	chrX	30329772	+	-81502
chr12	83520520	83520867	7.67281	Dcaf4	chr12	83520634	+	-114
chr7	103100960	103101876	7.67281	Usp17ld	chr7	103252505	-	150629
chrX	97966361	97967543	7.67281	Ar	chrX	98148769	+	-181226
chr7	79828767	79830314	7.66403	Anpep	chr7	79842352	-	12038
chr6	86438330	86439154	7.64026	C87436	chr6	86438374	+	-44
chr8	69902932	69903290	7.64026	Ndufa13	chr8	69902558	-	-374
chr13	94257541	94258237	44.2696	Scamp1	chr13	94246558	-	-10983
chr17	3019611	3021352	7.63609	Pisd-ps2	chr17	3084183	-	62831
chr14	79587334	79587660	7.63155	Sugt1	chr14	79587691	+	-31
chr1	174931202	174931532	7.6222	Grem2	chr1	174921819	-	-9383
chr1	91439910	91440357	7.6222	Per2	chr1	91459324	-	18967
chr10	80281277	80281787	7.6222	Rps15	chr10	80292453	+	-10666
chr10	80914093	80914747	7.6222	Lmnb2	chr10	80918245	-	3498
chr12	110424344	110424595	7.6222	Ppp2r5c	chr12	110447120	+	-22525
chr13	37462021	37462477	7.6222	Ly86	chr13	37345208	+	116813
chr16	93593530	93594036	7.6222	Setd4	chr16	93588441	-	-5089
chr17	25152888	25153224	7.6222	Clcn7	chr17	25136622	+	16266
chr3	138129233	138129626	44.2696	Mttp	chr3	138131377	-	1751
chr17	84114334	84114614	7.6222	Zfp36l2	chr17	84187947	-	73333
chr18	33329823	33330668	7.6222	Stard4	chr18	33213862	-	-115961
chr18	84830747	84832011	7.6222	Cyb5a	chr18	84851338	+	-19327
chr19	40523722	40523929	7.6222	Aldh18a1	chr19	40554741	-	30812
chr4	101312675	101314499	7.6222	Jak1	chr4	101265282	-	-47393
chr4	137936160	137936497	7.6222	Eif4g3	chr4	137993022	+	-56525
chr5	116003220	116003669	7.6222	Prkab1	chr5	116024462	-	20793
chr5	124232403	124233000	7.6222	Pitpnm2	chr5	124216418	-	-15985
chr6	72802206	72802473	7.6222	Tcf7l1	chr6	72789254	-	-12952
chr8	104984915	104985262	44.2696	Ces2g	chr8	104961718	+	23197
chr8	105269680	105270076	7.6222	Hsf4	chr8	105269801	+	-121
chr8	86594218	86594659	7.6222	Abcc12	chr8	86580686	-	-13532
chr9	24423274	24423551	7.6222	Dpy19l1	chr9	24487914	-	64363
chr9	43018794	43019263	7.6222	Grik4	chr9	42944493	-	-74301
chr16	28293208	28295046	7.6218	Fgf12	chr16	28446277	-	151231
chr19	31722865	31724059	7.6218	Prkg1	chr19	31764973	-	40914
chr1	160421517	160422342	7.60065	Rabgap1l	chr1	160351571	-	-69946
chr17	29104351	29105261	7.59959	Cdkn1a	chr17	29097900	+	6451
chr1	165510082	165510585	43.6178	Adcy10	chr1	165485193	+	24889
chr8	11459129	11459337	7.59633	Rab20	chr8	11478710	-	19373
chr12	78124006	78124254	7.58707	Gphn	chr12	78226379	+	-102125
chr18	86560722	86561178	7.57957	Cbln2	chr18	86711110	+	-149932
chr14	7870671	7871449	7.56342	Gm10044	chr14	7791651	-	-79020
chr17	51364225	51364447	7.55683	Tbc1d5	chr17	51179168	-	-185057
chr5	124709853	124710502	7.53004	Atp6v0a2	chr5	124629052	+	80801
chr6	142396967	142400013	7.51514	Golt1b	chr6	142387253	+	9714
chr10	81416639	81417160	186.403	Nfic	chr10	81427173	-	10013
chr12	52396314	52396779	43.5244	Arhgap5	chr12	52503972	+	-107193
chr11	101480739	101481251	7.48951	Rnd2	chr11	101468175	+	12564
chr3	97631813	97632672	7.47127	Fmo5	chr3	97628857	+	2956
chr10	80939660	80939994	7.46806	Gadd45b	chr10	80930161	+	9499
chr11	102185264	102185504	7.46806	Lsm12	chr11	102185296	-	32
chr2	22401512	22401730	7.46806	Myo3a	chr2	22227505	+	174007
chrX	69936854	69938371	7.46806	1700020N15Rik	chrX	69945300	+	-6929
chr1	185462592	185463173	7.46011	Slc30a10	chr1	185454848	+	7744
chr13	91741473	91741805	7.46011	Acot12	chr13	91741512	+	-39
chr2	182012752	182013172	43.4136	Polr3k	chr2	181864337	+	148415
chr1	59483738	59484364	7.4549	Gm973	chr1	59516264	+	-31900
chr14	76615018	76615429	7.4549	Serp2	chr14	76556672	-	-58346
chr16	23036654	23036944	7.4549	Kng2	chr16	23029101	-	-7553
chr7	46795753	46796123	7.4549	Gtf2h1	chr7	46796114	+	9
chr3	144828470	144829508	7.45431	Clca3a2	chr3	144819494	-	-8976
chr1	181743074	181743959	7.43115	Dnah14	chr1	181653379	+	89695
chr6	5705251	5706155	7.39786	Dync1i1	chr6	5725639	+	-19484
chr6	47672252	47672688	43.4061	Ezh2	chr6	47595341	-	-76911
chr7	114060878	114061878	7.38119	Rras2	chr7	114117781	-	55903
chr5	135707931	135708273	7.37936	Por	chr5	135689158	+	18773
chr3	91126716	91128032	7.36682	S100a7l2	chr3	91090803	-	-35913
chr16	60747300	60748282	7.36545	Epha6	chr16	60605248	-	-142052
chrX	170834912	170836678	7.3627	Asmt	chrX	170672644	+	162268
chr1	20432366	20433449	7.3597	Pkhd1	chr1	20618040	-	184591
chr7	14086544	14088495	7.3597	Sult2a6	chr7	14254870	-	166375
chr19	46075774	46076576	7.3559	Nolc1	chr19	46075863	+	-89
chr13	3109564	3110780	7.33744	Speer6-ps1	chr13	3149475	+	-38695
chr16	87495630	87496499	43.2807	Cct8	chr16	87495704	-	74
chr1	133287802	133288232	7.33109	Plekha6	chr1	133272217	+	15585
chr1	58951213	58951563	7.33109	Trak2	chr1	58973429	-	21866
chr10	57333016	57333913	7.33109	Hsf2	chr10	57486396	+	-152483
chr11	121434388	121434943	7.33109	Fn3k	chr11	121434967	+	-24
chr11	83555604	83556503	7.33109	Ccl9	chr11	83578636	-	22133
chr12	9425695	9426737	7.33109	Osr1	chr12	9574441	+	-147704
chr14	124654235	124655295	7.33109	Fgf14	chr14	124677127	-	21832
chr14	31191909	31192180	7.33109	Nisch	chr14	31191530	-	-379
chr14	41102360	41102571	7.33109	Mat1a	chr14	41105381	+	-2810
chr17	79995059	79995678	43.2807	Hnrnpll	chr17	80062227	-	66549
chr14	57728519	57729324	7.33109	Lats2	chr14	57734300	-	4976
chr15	85775269	85775601	7.33109	Cdpf1	chr15	85811090	-	35489
chr15	91990914	91994033	7.33109	Muc19	chr15	91908911	+	82003
chr16	26866733	26867412	7.33109	Gmnc	chr16	26989974	-	122562
chr18	22989295	22990405	7.33109	Nol4	chr18	23038656	-	48251
chr18	78016497	78017394	7.33109	Siglec15	chr18	78057395	-	40001
chr3	88510006	88510394	43.2807	Lmna	chr3	88509956	-	-50
chr19	13119816	13120550	7.33109	Olfr1461	chr19	13163000	+	-42450
chr2	167760099	167760318	7.33109	Tmem189	chr2	167689822	-	-70277
chr3	158736344	158739198	7.33109	Lrrc7	chr3	158562221	-	-174123
chr4	139622466	139623026	7.33109	Aldh4a1	chr4	139622866	+	160
chr4	154160780	154161324	7.33109	Tprgl	chr4	154160666	-	-114
chr5	97988807	97989858	7.33109	Antxr2	chr5	97996095	-	6237
chr6	133815539	133816469	7.33109	Kap	chr6	133853762	-	37293
chr10	81346800	81347339	43.0806	Hmg20b	chr10	81349085	-	1746
chr6	18586081	18587342	7.33109	Cttnbp2	chr6	18514821	-	-71260
chr6	72438621	72439120	7.33109	Mat2a	chr6	72439556	-	436
chr6	7924033	7924748	7.33109	C1galt1	chr6	7844842	+	79191
chr6	82718608	82719519	7.33109	Hk2	chr6	82774454	-	54935
chr6	86487467	86487823	7.33109	C87436	chr6	86438727	+	48740
chr6	90772184	90772543	7.33109	Iqsec1	chr6	90764141	-	-8043
chr7	101106518	101106794	7.33109	Fchsd2	chr7	101108733	+	-1939
chr7	108788775	108789711	7.33109	Nlrp10	chr7	108930178	-	140467
chr7	66689898	66690148	7.33109	Lins1	chr7	66689900	+	-2
chr8	105938186	105938592	7.33109	Psmb10	chr8	105938444	-	-148
chr13	24446155	24446523	43.0806	Cmah	chr13	24376083	+	70072
chr8	121822186	121826537	7.33109	Klhdc4	chr8	121829569	-	3032
chr9	71971002	71972092	7.33109	Tcf12	chr9	71922710	-	-48292
chrX	38784213	38784802	7.33109	6030498E09Rik	chrX	38772671	+	11542
chrX	43209155	43209591	7.33109	Tenm1	chrX	43167838	-	-41317
chr7	97795821	97796997	7.32869	Pak1	chr7	97842935	+	-45938
chr6	73344574	73345378	7.31659	Suclg1	chr6	73248660	+	95914
chr6	6962531	6963264	7.28408	Sdhaf3	chr6	6956007	+	6524
chr13	9180920	9181378	43.0806	Larp4b	chr13	9093982	+	86938
chr15	54210813	54211355	7.27739	Tnfrsf11b	chr15	54278484	-	67129
chr6	140197670	140198218	7.27739	Plcz1	chr6	140041457	-	-156213
chr8	33151660	33152116	7.26522	Wrn	chr8	33330550	-	178434
chr16	38287844	38288220	7.23561	Nr1i2	chr16	38294824	-	6604
chr1	61514340	61515254	7.23367	Pard3b	chr1	61638824	+	-123570
chrX	170838167	170839242	7.22193	Asmt	chrX	170672644	+	165523
chr3	129025262	129026069	7.21175	Pitx2	chr3	129199878	+	-173809
chr19	5873103	5873613	43.0806	Frmd8	chr19	5875274	-	1661
chr5	17608598	17609753	7.21175	Sema3c	chr5	17574281	+	34317
chr9	42464277	42464561	7.21175	Tbcel	chr9	42461461	-	-2816
chrX	76362428	76363364	7.20313	Cldn34b4	chrX	76393350	+	-29986
chr9	87161522	87162383	7.19604	Mrap2	chr9	87144343	+	17179
chr4	40596555	40597900	7.18852	Aptx	chr4	40702914	-	105014
chr18	90470239	90471024	7.18691	Tmx3	chr18	90510154	+	-39130
chr1	180242560	180243725	7.16603	Psen2	chr1	180245757	-	2032
chr4	101369626	101370314	186.403	Ak4	chr4	101419289	+	-48975
chr6	114890340	114891168	42.258	Vgll4	chr6	114875107	-	-15233
chr1	38809006	38810411	7.16603	Lonrf2	chr1	38821215	-	10804
chr1	53264859	53265540	7.16603	Pms1	chr1	53296967	-	31427
chr13	41001040	41001552	7.16603	Pak1ip1	chr13	41001023	+	17
chr2	4995902	4996271	7.16603	Mcm10	chr2	5012344	-	16073
chr4	44072306	44073172	7.16603	Gne	chr4	44073018	-	-154
chr5	104749690	104750816	7.16603	Zfp951	chr5	104859793	-	108977
chr8	22047762	22047980	7.16603	Atp7b	chr8	22060305	-	12325
chr9	104071455	104071661	7.16582	Acad11	chr9	104063686	+	7769
chr13	69883071	69883592	7.16058	Med10	chr13	69809914	+	73157
chr9	58105569	58106199	41.9515	Ccdc33	chr9	58102297	-	-3272
chr18	45397229	45397555	7.16058	Kcnn2	chr18	45269005	+	128224
chr1	165526657	165527707	7.14248	Adcy10	chr1	165485193	+	41464
chr1	5111950	5112842	7.14248	Atp6v1h	chr1	5083080	+	28870
chr10	80438012	80438310	7.14248	Tcf3	chr10	80433647	-	-4365
chr13	23544518	23545167	7.14248	Btn2a2	chr13	23488857	-	-55661
chr14	56364532	56364841	7.14248	Atp12a	chr14	56365068	+	-227
chr2	26600636	26601065	7.14248	Agpat2	chr2	26604332	-	3267
chr2	33468407	33468711	7.14248	Zbtb43	chr2	33468505	-	98
chr2	66256467	66256983	7.14248	Ttc21b	chr2	66256592	-	125
chr6	47676507	47677029	41.7855	Ezh2	chr6	47595341	-	-81166
chr3	41564460	41565139	7.14248	Jade1	chr3	41564854	+	285
chr5	89433515	89434286	7.14248	Gc	chr5	89457898	-	23612
chr6	145499698	145500095	7.14248	Lmntd1	chr6	145450767	-	-48931
chr8	22480540	22481464	7.14248	Slc20a2	chr8	22476900	+	3640
chr8	25976721	25977244	7.14248	Hgsnat	chr8	25976753	-	32
chr9	21917679	21918281	7.14248	Rab3d	chr9	21918192	-	-89
chr9	59539609	59540071	7.14248	Hexa	chr9	59539540	+	69
chr1	153697492	153697960	41.763	Rgs8	chr1	153667489	+	30003
chr17	42743200	42744224	7.13326	Adgrf2	chr17	42742179	-	-1021
chr7	111228956	111230541	7.13326	Eif4g2	chr7	111083030	-	-145926
chr1	105179387	105179713	7.09302	Rnf152	chr1	105356670	-	176957
chr5	96020094	96021316	7.09302	Cxcl13	chr5	95956951	+	63143
chr7	99155325	99155734	7.09302	Uvrag	chr7	99141141	-	-14184
chr13	120028002	120033290	7.09194	B020031M17Rik	chr13	119950806	-	-77196
chr15	11010801	11011622	41.763	Slc45a2	chr15	11000721	+	10080
chr2	180582603	180582949	7.08484	Mrgbp	chr2	180582712	+	-109
chr17	93288883	93289655	7.07024	Adcyap1	chr17	93199168	+	89715
chr4	145537498	145538178	7.04253	Zfp990	chr4	145510791	+	26707
chr5	135267384	135267770	7.03527	Baz1b	chr5	135187264	+	80120
chrX	76448920	76449205	7.02942	Cldn34b4	chrX	76393350	+	55570
chr1	107208467	107209460	7.02826	Serpinb3b	chr1	107161114	-	-47353
chr10	63060471	63060683	7.02826	Pbld1	chr10	63060713	+	-30
chr16	17815550	17816069	7.02826	Scarf2	chr16	17797282	+	18268
chr6	108659086	108659881	41.763	Bhlhe40	chr6	108660629	+	-748
chr19	3709060	3709339	7.02826	1810055G02Rik	chr19	3708333	+	727
chr3	40893857	40894341	7.02826	Abhd18	chr3	40894345	+	-4
chr1	190300137	190304251	7.02563	Prox1	chr1	190170714	-	-129423
chr10	59920917	59921632	7.02391	Ddit4	chr10	59951834	-	30202
chr17	7956352	7957295	7.0112	Rsph3a	chr17	7945653	+	10699
chr3	28513983	28514529	7.0112	Tnik	chr3	28409431	+	104552
chr7	122541515	122542695	7.0112	Prkcb	chr7	122416068	+	125447
chr13	106947076	106947424	7.00004	Dimt1	chr13	106947159	+	-83
chr9	61843417	61843857	7.00004	Rplp1	chr9	61914542	-	70685
chr7	126275630	126276078	41.763	Sbk1	chr7	126272619	+	3011
chr3	122805310	122805726	6.99382	Pde5a	chr3	122795234	+	10076
chr2	126707070	126707365	6.96877	Usp8	chr2	126707360	+	5
chr1	184824498	184824996	6.94647	Marc2	chr1	184827267	-	2271
chr1	33567962	33570868	6.94647	Prim2	chr1	33669795	-	98927
chr1	74807773	74808046	6.94647	Wnt10a	chr1	74791516	+	16257
chr10	34434500	34435309	6.94647	Nt5dc1	chr10	34418552	-	-15948
chr10	41519168	41519427	6.94647	Cd164	chr10	41519414	+	13
chr10	85185083	85185340	6.94647	Cry1	chr10	85185064	-	-19
chr6	47663694	47664057	41.6957	Ezh2	chr6	47595341	-	-68353
chr10	86705485	86705771	6.94647	Hsp90b1	chr10	86705509	-	24
chr11	107124397	107124675	6.94647	Nol11	chr11	107168433	-	43758
chr11	76982104	76982383	6.94647	Slc6a4	chr11	76998616	+	-16233
chr11	98438738	98439112	6.94647	Mien1	chr11	98438991	-	-121
chr12	84100952	84101413	6.94647	Acot6	chr12	84100654	+	298
chr13	93771719	93772173	6.94647	Arsb	chr13	93771696	+	23
chr15	77956575	77956922	6.94647	Foxred2	chr15	77956675	-	100
chr16	13239514	13239768	6.94647	Mrtfb	chr16	13256506	+	-16738
chr16	17508640	17509125	6.94647	Lztr1	chr16	17508688	+	-48
chr6	47685201	47685677	41.5462	Ezh2	chr6	47595341	-	-89860
chr16	23191740	23192071	6.94647	St6gal1	chr16	23224740	+	-32669
chr16	95682387	95683053	6.94647	Ets2	chr16	95702075	+	-19022
chr19	23142560	23142970	6.94647	Klf9	chr19	23141226	+	1334
chr19	6041366	6041650	6.94647	Syvn1	chr19	6046576	+	-4926
chr2	13344030	13344390	6.94647	Rsu1	chr2	13271415	-	-72615
chr2	30415597	30415853	6.94647	Crat	chr2	30415813	-	-40
chr2	57237866	57238403	6.94647	Gpd2	chr2	57238382	+	21
chr2	94178279	94178706	6.94647	Hsd17b12	chr2	94157964	-	-20315
chr3	86223789	86224128	6.94647	Lrba	chr3	86224680	+	-552
chr6	47763126	47764396	41.4121	Pdia4	chr6	47813364	-	48968
chr3	93204086	93206666	6.94647	Flg	chr3	93277568	+	-70902
chr4	43423495	43423787	6.94647	Fam166b	chr4	43429117	-	5330
chr5	122850051	122850279	6.94647	Rnf34	chr5	122850048	+	3
chr5	137333601	137334116	6.94647	Slc12a9	chr5	137333597	-	-4
chr5	146687989	146688278	6.94647	Usp12	chr5	146758448	-	70170
chr6	11832232	11833621	6.94647	Ndufa4	chr6	11907483	-	73862
chr6	140570287	140570506	6.94647	Aebp2	chr6	140622663	+	-52157
chr6	84225736	84225992	6.94647	Dysf	chr6	84210484	+	15252
chr7	104033498	104034548	6.94647	Ubqln3	chr7	104143279	-	108731
chr7	127248953	127249459	6.94647	Zfp771	chr7	127245187	+	3766
chr10	121625869	121627068	183.696	Tbk1	chr10	121586787	-	-39082
chr16	94740985	94742229	41.3564	Kcnj6	chr16	94856680	-	114451
chr7	142387649	142387963	6.94647	Ctsd	chr7	142388038	-	75
chr7	38590477	38591313	6.94647	Gm5591	chr7	38528193	-	-62284
chr8	114029578	114030709	6.94647	Nudt7	chr8	114133557	+	-102848
chr8	121718084	121718447	6.94647	Jph3	chr8	121730563	+	-12116
chr8	70647854	70648344	6.94647	Pgpep1	chr8	70659738	-	11394
chr8	93583328	93584264	6.94647	Ces5a	chr8	93535707	-	-47621
chr9	21546286	21546634	6.94647	Carm1	chr9	21546894	+	-260
chr9	21830753	21832135	6.94647	Dock6	chr9	21833627	-	1492
chr9	35236446	35237001	6.94647	Fam118b	chr9	35235445	-	-1001
chr15	3247124	3247770	41.2297	Selenop	chr15	3270811	+	-23041
chr9	50561140	50561443	6.94647	Tex12	chr9	50561325	-	-118
chr10	41552891	41553517	6.94588	Ccdc162	chr10	41552849	-	-42
chr11	93955665	93955945	6.94588	Nme2	chr11	93955783	-	118
chr14	34247387	34247662	6.94588	Syt15	chr14	34220047	+	27340
chr17	8165196	8165466	6.94588	Fgfr1op	chr17	8165501	+	-35
chr19	16780145	16780432	6.94588	Vps13a	chr19	16780927	-	495
chr2	157279310	157279609	6.94588	Mroh8	chr2	157279549	-	-60
chr2	60631664	60632447	6.94588	Itgb6	chr2	60673693	-	41246
chr13	35959682	35960117	41.1528	Ppp1r3g	chr13	35967853	+	-7736
chr4	137510256	137510501	6.94588	1700013G24Rik	chr4	137453284	+	56972
chr4	88094601	88094932	6.94588	Focad	chr4	88121299	+	-26367
chr6	120708517	120709091	6.94588	Cecr2	chr6	120758135	+	-49044
chr6	5498872	5499114	6.94588	Pdk4	chr6	5496309	-	-2563
chr6	90557745	90558281	6.94588	Aldh1l1	chr6	90550805	+	6940
chr7	97569483	97569908	6.94588	Aamdc	chr7	97575653	-	5745
chr9	118192758	118193150	6.94588	Cmc1	chr9	118150177	-	-42581
chr9	121236753	121239467	6.94588	Ulk4	chr9	121277172	-	37705
chr7	137437384	137438046	41.0933	Glrx3	chr7	137437614	+	-230
chr9	48267034	48267375	6.94588	Nxpe2	chr9	48340854	-	73479
chrX	164615274	164616112	6.94588	Asb9	chrX	164506327	+	108947
chrX	30924927	30925617	6.94588	Gm10487	chrX	30843469	-	-81458
chrX	75303071	75303980	6.94588	F8	chrX	75380041	-	76061
chr5	14941836	14942330	6.94244	Gm9758	chr5	14914899	-	-26937
chr4	146466840	146467635	6.94027	Zfp981	chr4	146502027	+	-34392
chr9	80256915	80257424	6.92723	Myo6	chr9	80305771	+	-48347
chr10	80398527	80399066	40.8212	Mbd3	chr10	80399550	-	484
chr15	51048289	51049083	6.90205	Trps1	chr15	50890463	-	-157826
chr2	14288275	14288640	6.86979	Mrc1	chr2	14229392	+	58883
chr1	86595376	86595644	6.86686	Cops7b	chr1	86587100	+	8276
chr1	91988813	91989179	6.86686	Hdac4	chr1	92006855	-	17676
chr10	77078193	77079020	6.86686	Col18a1	chr10	77113705	-	34685
chr11	78511894	78512183	6.86686	Poldip2	chr11	78512193	+	-10
chr13	4048812	4049070	6.86686	Akr1c14	chr13	4059591	+	-10521
chr11	22437464	22438157	40.8212	Tmem17	chr11	22512088	+	-73931
chr13	53067952	53068168	6.86686	Nfil3	chr13	52981073	-	-86879
chr14	105289159	105289652	6.86686	Ndfip2	chr14	105294546	+	-4894
chr14	25493816	25494339	6.86686	Zmiz1	chr14	25459267	+	34549
chr15	83530529	83530849	6.86686	Bik	chr15	83526862	+	3667
chr15	85705599	85705897	6.86686	Ppara	chr15	85735564	+	-29667
chr17	13129537	13130310	6.86686	Unc93a	chr17	13131791	-	1481
chr17	3006481	3007727	6.86686	Pisd-ps2	chr17	3084183	-	76456
chr17	81064226	81065063	6.86686	Thumpd2	chr17	81065067	-	4
chr19	7135702	7136041	6.86686	Flrt1	chr19	7105729	-	-29973
chr2	24892437	24892761	6.86686	Ehmt1	chr2	24919591	-	26830
chr12	32820003	32820355	40.8212	Nampt	chr12	32820335	+	20
chr2	60797416	60797720	6.86686	Itgb6	chr2	60722643	-	-74773
chr3	65658684	65658962	6.86686	Lekr1	chr3	65666228	+	-7266
chr4	155577267	155577989	6.86686	Nadk	chr4	155563842	+	13425
chr4	31987330	31987914	6.86686	Map3k7	chr4	31964120	+	23210
chr5	31297154	31297835	6.86686	Gckr	chr5	31297581	+	254
chr5	35029873	35030157	6.86686	Hgfac	chr5	35041509	+	-11352
chr5	89067165	89067428	6.86686	Slc4a4	chr5	89028077	+	39088
chr1	163338271	163339026	40.7266	Prrx1	chr1	163313710	-	-24561
chr6	40866744	40867748	6.86686	Moxd2	chr6	40887494	-	19746
chr6	87849827	87850103	6.86686	Cnbp	chr6	87851030	-	927
chr7	140763377	140763741	6.86686	Cyp2e1	chr7	140763739	+	2
chr7	30975416	30975664	6.86686	Fam187b	chr7	30977043	+	-1379
chr8	13056998	13057627	6.86686	Proz	chr8	13060943	+	-3316
chr9	110304784	110305459	6.86686	Elp6	chr9	110305496	+	-37
chr17	64616320	64616638	6.86128	Man2a1	chr17	64600736	+	15584
chr4	147754766	147755500	6.84342	Zfp534	chr4	147702553	-	-52213
chr4	56692977	56693582	6.83929	Elp1	chr4	56802331	-	108749
chr15	11382520	11383068	40.7266	Tars	chr15	11399665	-	16597
chr16	63833261	63834613	6.83614	Epha3	chr16	63864158	-	29545
chr2	153094956	153100068	6.83614	Hck	chr2	153108468	+	-8400
chr1	85221082	85223861	6.8272	Gm7609	chr1	85199708	+	21374
chr19	46056518	46057065	6.79429	Pprc1	chr19	46056539	+	-21
chr6	47673163	47673431	6.77769	Ezh2	chr6	47595341	-	-77822
chr10	13893103	13894419	6.77421	Aig1	chr10	13868980	-	-24123
chr6	71441030	71441496	40.7266	Rmnd5a	chr6	71440637	-	-393
chr18	12731913	12732566	6.77421	Cabyr	chr18	12741324	+	-8758
chr19	30660844	30662006	6.77421	Prkg1	chr19	30625491	-	-35353
chr19	57671082	57671784	6.77421	Atrnl1	chr19	57611034	+	60048
chr3	104670210	104670545	6.77421	Slc16a1	chr3	104638668	+	31542
chr6	124211610	124212592	6.77421	Cd163	chr6	124304656	+	-92064
chr7	120506173	120506808	6.77421	Gm16475	chr7	120556315	+	-49507
chrX	24622294	24622507	6.77421	Gm5935	chrX	24775164	-	152657
chr16	46642824	46644260	6.77032	Nectin3	chr16	46496967	-	-145857
chr10	22764228	22764481	6.76745	Tbpl1	chr10	22731938	-	-32290
chr7	34225940	34226696	179.889	Gpi1	chr7	34229794	-	3098
chr8	22136432	22136860	40.7266	Nek5	chr8	22125053	-	-11379
chrX	170849604	170855144	6.76736	Asmt	chrX	170672644	+	176960
chr4	140962126	140962847	6.74267	Sdhb	chr4	140961403	+	723
chr3	79769950	79770733	6.72114	Rxfp1	chr3	79737794	-	-32156
chr7	112637291	112639121	6.72114	Tead1	chr7	112679318	+	-40197
chr1	152273567	152273890	6.71123	Tsen15	chr1	152386682	-	112792
chr14	70515656	70515971	6.71123	Bmp1	chr14	70520188	-	4217
chr6	140300505	140300820	40.5918	Plekha5	chr6	140432989	+	-132169
chr7	103105137	103106097	6.71123	Usp17ld	chr7	103252505	-	146408
chr8	120181938	120182352	6.71123	6430548M08Rik	chr8	120144929	+	37009
chr9	121719657	121719996	6.71123	Nktr	chr9	121719444	+	213
chr4	146989647	146990611	6.7076	Zfp989	chr4	146971976	+	17671
chr17	17505258	17506116	6.69455	Lix1	chr17	17448820	+	56438
chr3	86335443	86336295	6.69455	Lrba	chr3	86224680	+	110763
chr16	23606523	23606948	40.5436	Rtp4	chr16	23609919	+	-2971
chr9	8467239	8468296	6.69455	Trpc6	chr9	8544142	+	-75846
chr9	98329453	98330214	6.69455	Nmnat3	chr9	98296662	+	32791
chr13	112578222	112578722	6.66814	Il31ra	chr13	112580662	-	1940
chr6	114341235	114341810	6.65878	Hrh1	chr6	114397936	+	-56126
chr5	29055583	29056470	6.65795	Rnf32	chr5	29195995	+	-139525
chr14	120032262	120032654	6.64336	Oxgr1	chr14	120042435	-	9781
chr12	71136417	71136766	6.64098	Timm9	chr12	71136684	-	-82
chr8	27322951	27323196	6.64098	Tex24	chr8	27344394	+	-21198
chr3	104677737	104678156	40.5436	Slc16a1	chr3	104638668	+	39069
chr6	41879103	41881155	6.63838	Sval2	chr6	41860239	+	18864
chr4	147057886	147059344	6.63809	Rex2	chr4	147021850	+	36036
chr16	84942044	84942919	6.63249	Atp5j	chr16	84835625	-	-106419
chr9	20642603	20643166	6.63249	Ubl5	chr9	20643318	+	-152
chr1	46172645	46172959	6.6223	Stk-ps2	chr1	46030469	-	-142176
chr1	75713859	75715135	6.6223	Slc4a3	chr1	75546462	+	167397
chr10	60853894	60854377	6.6223	Unc5b	chr10	60831581	-	-22313
chr10	77903080	77903374	6.6223	Lrrc3	chr10	77902536	-	-544
chr4	101705381	101705846	40.5436	Lepr	chr4	101717404	+	-11558
chr14	79834789	79835841	6.6223	Pcdh8	chr14	79771312	-	-63477
chr15	55683529	55684732	6.6223	Mtbp	chr15	55621452	+	62077
chr17	71438825	71439530	6.6223	Smchd1	chr17	71356496	-	-82329
chr19	40432091	40432361	6.6223	Aldh18a1	chr19	40554741	-	122380
chr2	11501995	11502227	6.6223	Pfkfb3	chr2	11502101	-	106
chr7	127273982	127274657	39.9793	Dctpp1	chr7	127260709	-	-13273
chr2	127793420	127793952	6.6223	Mtln	chr2	127792488	-	-932
chr2	13658133	13658714	6.6223	Vim	chr2	13573952	+	84181
chr2	3165657	3166081	6.6223	Fam171a1	chr2	3118685	+	46972
chr2	70637055	70637520	6.6223	Gorasp2	chr2	70661576	+	-24056
chr2	72769345	72769555	6.6223	Sp3	chr2	72941084	-	171529
chr3	154472916	154473789	6.6223	Cryz	chr3	154596711	+	-122922
chr3	31470074	31471006	6.6223	Slc7a14	chr3	31310378	-	-159696
chr3	86592841	86593165	6.6223	Lrba	chr3	86548216	+	44625
chr3	131017982	131018324	39.6931	Lef1	chr3	131110471	+	-92147
chr4	25728096	25728705	6.6223	Fut9	chr4	25799855	-	71150
chr4	53668589	53670057	6.6223	Fktn	chr4	53713998	+	-43941
chr4	60429545	60429817	6.6223	Mup9	chr4	60421934	-	-7611
chr4	83066107	83067248	6.6223	Frem1	chr4	83021102	-	-45005
chr5	131632938	131634451	6.6223	Auts2	chr5	131616605	-	-16333
chr5	142823467	142823684	6.6223	Tnrc18	chr5	142817662	-	-5805
chr6	117692361	117693128	6.6223	Zfp637	chr6	117841180	+	-148052
chr15	82361350	82361894	39.664	Ndufa6	chr15	82354322	-	-7028
chr6	117916883	117917239	6.6223	Hnrnpf	chr6	117917294	+	-55
chr6	142469678	142469935	6.6223	Gys2	chr6	142473109	-	3174
chr7	132656234	132656574	6.6223	Lhpp	chr7	132610667	+	45567
chr7	57373141	57374573	6.6223	Gabrg3	chr7	57386871	-	12298
chr7	6074476	6075038	6.6223	Nlrp4c	chr7	6045269	+	29207
chr8	26048522	26050331	6.6223	Fnta	chr8	26015650	-	-32872
chr8	84346413	84346707	6.6223	Cacna1a	chr8	84415364	+	-68657
chrX	155227248	155228198	6.6223	Sat1	chrX	155216449	-	-10799
chr5	114951291	114951947	39.6046	2210016L21Rik	chr5	114942158	+	9133
chrX	35860386	35861262	6.6223	Dock11	chrX	35888832	+	-27570
chr7	13702443	13702740	6.61404	Sult2a2	chr7	13733505	+	-30765
chr1	175625165	175625676	6.60593	Fh1	chr1	175625635	-	-41
chr8	126584400	126584959	6.60593	Irf2bp2	chr8	126593986	-	9027
chr13	52021874	52022357	39.5618	Gadd45g	chr13	51846678	+	175196
chr4	133552975	133553254	6.57552	Nr0b2	chr4	133553376	+	-122
chr7	110018256	110018603	6.57552	Ipo7	chr7	110018274	+	-18
chr3	99361362	99361570	6.55362	Tbx15	chr3	99253760	+	107602
chr3	157673024	157673308	6.54138	Ptger3	chr3	157566900	+	106124
chr12	80982263	80982615	6.53325	Slc10a1	chr12	80968705	-	-13558
chr2	83643989	83644741	179.396	Zc3h15	chr2	83644537	+	204
chr16	38184291	38185114	39.5618	Gsk3b	chr16	38143331	+	40960
chr13	72525159	72525527	6.5117	Irx2	chr13	72628820	+	-103293
chr18	13042827	13043490	6.49866	Hrh4	chr18	13006990	+	35837
chr1	4559708	4560776	6.49832	Sox17	chr1	4497354	-	-62354
chr4	10939179	10939603	6.48837	2610301B20Rik	chr4	10874525	+	64654
chr2	75747964	75748616	6.47965	Nfe2l2	chr2	75704641	-	-43323
chr9	116987638	116988652	6.47653	Rbms3	chr9	116822806	-	-164832
chr4	11966630	11966890	6.45347	Pdp1	chr4	11966452	-	-178
chr5	140389124	140389732	39.5012	Snx8	chr5	140389262	-	138
chr1	4768774	4769204	6.44266	Mrpl15	chr1	4785710	-	16506
chr11	99407771	99408274	6.44266	Krt12	chr11	99422259	-	13985
chr12	76369689	76369986	6.44266	Zbtb25	chr12	76369602	-	-87
chr13	92488992	92489869	6.44266	Fam151b	chr13	92484013	-	-4979
chr15	89373455	89374124	6.44266	Sco2	chr15	89373818	-	-306
chr18	38476460	38477158	6.44266	Ndfip1	chr18	38418969	+	57491
chr2	51946441	51947669	6.44266	Rbm43	chr2	51935007	-	-11434
chr2	55347042	55347852	6.44266	Kcnj3	chr2	55435970	+	-88118
chr2	94157611	94157973	6.44266	Hsd17b12	chr2	94157964	-	-9
chr3	5435372	5436130	6.44266	Pex2	chr3	5576128	-	139998
chr4	101400245	101400619	6.44266	Ak4	chr4	101419289	+	-18670
chr5	39580161	39580506	6.44266	Hs3st1	chr5	39644634	-	64128
chr6	108253053	108253436	6.44266	Itpr1	chr6	108213096	+	39957
chr7	92787046	92788192	6.44266	Rab30	chr7	92819905	+	-31713
chr9	107587728	107588191	6.44266	Ifrd2	chr9	107587642	+	86
chr16	70351877	70352281	39.333	Gbe1	chr16	70314064	+	37813
chrX	77315370	77316188	6.44266	Tbl1x	chrX	77511013	+	-194825
chr8	70634229	70634656	6.44246	Gdf15	chr8	70632456	-	-1773
chr17	86458224	86458548	6.43681	Gm10309	chr17	86505232	-	46684
chr10	45625007	45628005	6.42077	Hace1	chr10	45671514	+	-43509
chr10	5081433	5083165	6.42077	Syne1	chr10	5069063	-	-12370
chr10	59991512	59991873	6.42077	Anapc16	chr10	60002769	-	10896
chr12	100725486	100725811	6.42077	Rps6ka5	chr12	100725120	-	-366
chr4	57809503	57809923	39.333	Pakap	chr4	57829245	+	-19322
chr12	36105009	36106845	6.42077	Bzw2	chr12	36156770	-	49925
chr14	25481436	25481902	6.42077	Zmiz1	chr14	25459267	+	22169
chr14	88463407	88463615	6.42077	Pcdh20	chr14	88471346	-	7731
chr15	100495326	100495726	6.42077	Csrnp2	chr15	100495488	-	162
chr15	85671713	85672083	6.42077	Ppara	chr15	85735564	+	-63481
chr15	89219266	89219962	6.42077	Dennd6b	chr15	89196448	-	-22818
chr17	25133314	25133637	6.42077	Clcn7	chr17	25133391	+	-77
chr18	9958040	9958421	6.42077	Thoc1	chr18	9957906	+	134
chr3	37639580	37640363	38.8711	Spry1	chr3	37640080	+	283
chr19	4811068	4811550	6.42077	Rbm14	chr19	4811585	-	35
chr2	106555296	106555981	6.42077	Mpped2	chr2	106693269	+	-137288
chr2	19581442	19582022	6.42077	4921504E06Rik	chr2	19553914	-	-27528
chr2	30375248	30375712	6.42077	Miga2	chr2	30364296	+	10952
chr2	89899106	89899570	6.42077	Olfr1257	chr2	89878437	+	20669
chr3	96575595	96575917	6.42077	Gm16253	chr3	96576984	+	-1067
chr4	136172311	136173018	6.42077	E2f2	chr4	136172394	+	-83
chr5	23384572	23384999	6.42077	Srpk2	chr5	23542118	-	157119
chr13	16008374	16008865	38.8004	Inhba	chr13	16011851	+	-2986
chr5	39720533	39720970	6.42077	Hs3st1	chr5	39755475	-	34505
chr6	113656907	113657770	6.42077	Irak2	chr6	113638528	+	18379
chr6	144667900	144669035	6.42077	Sox5	chr6	144781919	-	112884
chr6	71440482	71440739	6.42077	Rmnd5a	chr6	71440637	-	-102
chr6	8931699	8931935	6.42077	Nxph1	chr6	8948431	+	-16496
chr7	56160895	56161910	6.42077	Herc2	chr7	56220500	+	-58590
chr9	103298458	103300440	6.42077	Topbp1	chr9	103305215	+	-4775
chr9	77531947	77532755	6.42077	Lrrc1	chr9	77544095	-	11340
chr11	98148592	98149266	38.4055	Fbxl20	chr11	98149612	-	346
chrX	84159345	84160329	6.42077	Dmd	chrX	84076649	+	82696
chr3	146101257	146101641	6.40345	Wdr63	chr3	146108130	-	6489
chr2	126876006	126876586	6.40029	Trpm7	chr2	126876117	-	111
chr4	121254629	121255530	6.40029	Gm12888	chr4	121324917	-	69387
chr2	75703452	75703783	6.39379	Nfe2l2	chr2	75704489	-	706
chr2	5845018	5845534	6.33649	Cdc123	chr2	5845164	-	146
chr9	15134422	15136324	6.33649	Panx1	chr9	15045478	-	-88944
chr12	54202979	54203832	38.4055	Egln3	chr12	54203860	-	28
chr8	67035564	67036853	6.32033	Naf1	chr8	66860217	+	175347
chr16	57591952	57593073	6.31685	Cmss1	chr16	57606846	-	13773
chr17	66545923	66546721	6.31463	Rab12	chr17	66519729	-	-26194
chr12	33407831	33409289	6.30797	Efcab10	chr12	33394854	+	12977
chr17	15396153	15396645	6.30797	Fam120b	chr17	15396202	+	-49
chr11	3151453	3151822	6.30165	Pisd-ps1	chr11	3125904	+	25549
chr14	45364759	45365306	38.4055	Gnpnat1	chr14	45388961	-	23655
chr1	23556251	23557010	6.27722	Ogfrl1	chr1	23397772	-	-158479
chr4	73295008	73296158	6.25143	Gm11487	chr4	73405072	-	108914
chr16	26496979	26499679	6.24577	Tmem207	chr16	26526762	-	27083
chr5	121591694	121591975	6.24577	Aldh2	chr5	121593580	-	1605
chr9	95292193	95293754	6.24577	Chst2	chr9	95406722	-	112968
chr1	185455161	185455470	6.2381	Slc30a10	chr1	185454848	+	313
chr11	103047974	103049645	6.2381	Nmt1	chr11	103028346	+	19628
chr11	4291179	4291498	6.2381	Lif	chr11	4267095	+	24084
chr3	89136071	89136663	38.4055	Pklr	chr3	89136142	+	-71
chr11	6043877	6044138	6.2381	Camk2b	chr11	6065563	-	21425
chr13	23561954	23562324	6.2381	H2bc6	chr13	23621094	-	58770
chr13	96654319	96654536	6.2381	Hmgcr	chr13	96666710	-	12174
chr15	10579597	10582197	6.2381	Ttc23l	chr15	10558668	-	-20929
chr15	81845494	81845899	6.2381	Tob2	chr15	81858485	-	12586
chr16	42984732	42985638	6.2381	Zbtb20	chr16	42907392	+	77340
chr17	17554190	17554880	6.2381	Lnpep	chr17	17625047	-	70167
chr17	46253556	46253938	6.2381	Lrrc73	chr17	46254190	+	-252
chr19	43752816	43753440	6.2381	Cutc	chr19	43752996	+	-180
chr4	106764186	106764724	38.4055	Fam151a	chr4	106733889	+	30297
chr2	126553084	126553492	6.2381	Slc27a2	chr2	126552407	+	677
chr2	131210051	131210371	6.2381	Ap5s1	chr2	131210370	+	1
chr2	4618934	4619590	6.2381	Prpf18	chr2	4652086	-	32496
chr3	93214799	93215999	6.2381	Flg	chr3	93277568	+	-61569
chr5	125285825	125286320	6.2381	Scarb1	chr5	125284159	-	-1666
chr6	37670788	37671070	6.2381	Akr1d1	chr6	37530173	+	140615
chr6	89533648	89534208	6.2381	Chchd6	chr6	89595652	-	61444
chr7	60162990	60163620	6.2381	Snrpn	chr7	60005111	-	-157879
chr8	123125875	123126812	38.4055	Cpne7	chr8	123117378	+	8497
chr7	99092334	99092621	6.2381	Uvrag	chr7	99141118	-	48497
chr8	117676808	117677182	6.2381	Sdr42e1	chr8	117673689	-	-3119
chr8	83582402	83582698	6.2381	Tecr	chr8	83573252	-	-9150
chr9	109309729	109310706	6.2381	Fbxw14	chr9	109287676	-	-22053
chr9	58092260	58093118	6.2381	Ccdc33	chr9	58102225	-	9107
chr19	37299070	37299945	6.23261	Ide	chr19	37313573	-	13628
chr16	59177566	59178461	6.22843	Olfr198	chr16	59203533	-	25072
chr7	123626550	123626832	6.22843	Zkscan2	chr7	123500449	-	-126101
chr1	16071523	16074607	6.21085	4930444P10Rik	chr1	16093325	-	18718
chr9	95580955	95581498	38.4055	Pcolce2	chr9	95637601	+	-56103
chr1	166377283	166377603	6.21085	Tada1	chr1	166379097	+	-1494
chr1	182892853	182894022	6.21085	Tlr5	chr1	182954788	+	-60766
chr1	9943973	9944348	6.21085	Mcmdc2	chr1	9908638	+	35335
chr10	127577293	127577594	6.21085	Nxph4	chr10	127534559	-	-42734
chr11	32267343	32267766	6.21085	Nprl3	chr11	32267707	-	-59
chr13	35740892	35741203	6.21085	Cdyl	chr13	35741313	+	-110
chr15	36794011	36794340	6.21085	Ywhaz	chr15	36793837	-	-174
chr1	191254430	191254950	38.3968	Atf3	chr1	191218039	-	-36391
chr15	82763919	82764554	6.21085	Cyp2d40	chr15	82764183	-	264
chr15	88850587	88851074	6.21085	Pim3	chr15	88862186	+	-11112
chr17	46030997	46031319	6.21085	Vegfa	chr17	46031815	-	496
chr17	47761821	47762305	6.21085	Tfeb	chr17	47759175	+	2646
chr17	5864832	5866461	6.21085	Snx9	chr17	5841329	+	23503
chr17	66123493	66123802	6.21085	Washc1	chr17	66111645	+	11848
chr17	83590868	83591638	6.21085	Kcng3	chr17	83631895	-	40257
chr2	117120427	117120783	6.21085	Spred1	chr2	117121374	+	-591
chr3	62742171	62742755	6.21085	Gpr149	chr3	62605140	-	-137031
chr18	46958688	46959399	38.3968	Commd10	chr18	46958816	+	-128
chr4	118403996	118404502	6.21085	Szt2	chr4	118409273	-	4771
chr4	155992089	155992706	6.21085	Sdf4	chr4	155992872	+	-166
chr5	125475615	125476141	6.21085	Aacs	chr5	125475814	+	-199
chr5	135934255	135934609	6.21085	Ywhag	chr5	135934599	-	-10
chr5	64247748	64248408	6.21085	Tbc1d1	chr5	64230399	+	17349
chr6	117906734	117907734	6.21085	Hnrnpf	chr6	117906790	+	-56
chr6	142386785	142387197	6.21085	Golt1b	chr6	142387221	+	-24
chr6	65215429	65216149	6.21085	Hpgds	chr6	65144908	-	-70521
chr7	44849605	44849879	6.21085	Akt1s1	chr7	44849581	+	24
chr7	5275158	5276278	6.21085	Gm5065	chr7	5350537	+	-74259
chr7	97420936	97421474	6.21085	Thrsp	chr7	97417730	-	-3206
chr8	125572299	125572516	6.21085	Sipa1l2	chr8	125569756	-	-2543
chrX	135043335	135044970	6.21085	Zmat1	chrX	135009209	-	-34126
chr4	149810085	149810588	6.20552	Slc25a33	chr4	149774277	-	-35808
chr15	68136679	68137517	6.18717	Zfat	chr15	68258838	-	121321
chr4	83075103	83075783	6.17105	Frem1	chr4	83021102	-	-54001
chr14	12254253	12255188	6.16872	3830406C13Rik	chr14	12284173	+	-28985
chr10	78297723	78298334	38.1312	Agpat3	chr10	78298198	-	-136
chr10	123120763	123121064	6.16743	Mon2	chr10	123076383	-	-44380
chr4	150865930	150866179	6.16743	Errfi1	chr4	150855073	+	10857
chr18	90373940	90374520	6.14424	Tmx3	chr18	90510154	+	-135634
chr6	90033659	90035735	6.14424	Vmn1r49	chr6	90078506	-	42771
chr1	153740277	153740589	6.13718	Rgs16	chr1	153740349	+	-72
chr1	165616049	165616310	6.13718	Mpzl1	chr1	165613979	-	-2070
chr1	88049193	88049497	6.13718	Ugt1a10	chr1	88055411	+	-5914
chr10	125978769	125979039	6.13718	Lrig3	chr10	125966253	+	12516
chr6	72623646	72624288	38.1312	Tcf7l1	chr6	72630270	-	5982
chr10	127041857	127042197	6.13718	Mettl1	chr10	127041932	+	-75
chr11	20249140	20249711	6.13718	Cep68	chr11	20249418	-	278
chr11	94135834	94136183	6.13718	Spag9	chr11	94082788	+	53046
chr13	45001532	45001801	6.13718	Dtnbp1	chr13	45002091	-	290
chr14	13640422	13641423	6.13718	Sntn	chr14	13670876	+	-29453
chr14	45812344	45812853	6.13718	Ddhd1	chr14	45658143	-	-154201
chr14	8035943	8036249	6.13718	Abhd6	chr14	8002966	+	32977
chr14	8665744	8666184	6.13718	4930452B06Rik	chr14	8666240	-	56
chr16	35932290	35933135	6.13718	Parp9	chr16	35938470	+	-5335
chr9	77845741	77846245	38.1312	Elovl5	chr9	77917364	+	-71119
chr18	11838952	11839543	6.13718	Cables1	chr18	11839220	+	-268
chr2	72907998	72908322	6.13718	Sp3	chr2	72941084	-	32762
chr2	94154118	94154560	6.13718	Hsd17b12	chr2	94157964	-	3404
chr3	58301155	58301391	6.13718	Tsc22d2	chr3	58414720	+	-113329
chr3	60501241	60501862	6.13718	Mbnl1	chr3	60501237	+	4
chr3	67262608	67264054	6.13718	Mlf1	chr3	67374097	+	-110043
chr3	75957057	75957367	6.13718	Golim4	chr3	75956949	-	-108
chr4	125115773	125116298	6.13718	Zc3h12a	chr4	125127840	-	11542
chr4	129335429	129335907	6.13718	Rbbp4	chr4	129335370	-	-59
chr5	113154815	113155399	6.13718	2900026A02Rik	chr5	113163351	-	7952
chr7	34233842	34234640	175.033	Gpi1	chr7	34230336	-	-3506
chr15	103410883	103411928	37.9361	Gtsf1	chr15	103428500	-	16572
chr5	120161206	120161551	6.13718	Rbm19	chr5	120162694	+	-1143
chr5	36726239	36726753	6.13718	D5Ertd579e	chr5	36696024	-	-30215
chr7	19681097	19681401	6.13718	Gm44805	chr7	19681410	-	9
chr7	41598873	41599690	6.13718	2610021A01Rik	chr7	41599230	+	-357
chr7	44848901	44849194	6.13718	Akt1s1	chr7	44849224	+	-30
chr8	94434024	94434424	6.13718	Nlrc5	chr8	94472763	+	-38339
chr9	66157855	66158097	6.13718	Dapk2	chr9	66158223	+	-126
chr9	78481001	78481455	6.13718	Eef1a1	chr9	78480841	-	-160
chr9	99171213	99171463	6.13718	Pik3cb	chr9	99140087	-	-31126
chr9	62153321	62153857	37.8107	Glce	chr9	62122610	-	-30711
chrX	29778430	29779325	6.13718	Gm10488	chrX	29976314	+	-196989
chr15	57890553	57891209	6.1219	Derl1	chr15	57892448	-	1239
chr16	24492551	24493078	6.1219	Lpp	chr16	24448091	+	44460
chr17	25868031	25868349	6.1219	Mcrip2	chr17	25868764	-	415
chr19	44388803	44389153	6.1219	Scd1	chr19	44407709	-	18556
chr2	125058861	125061048	6.12005	Slc24a5	chr2	125068124	+	-7076
chr19	40328782	40329779	6.11258	Pdlim1	chr19	40271616	-	-57166
chr19	27429604	27430179	6.1032	Pum3	chr19	27429825	-	221
chr2	162594628	162596865	6.1032	Ptprt	chr2	162661147	-	64282
chr9	3258836	3259229	37.7447	Alkbh8	chr9	3335140	+	-75911
chr6	108519328	108519629	6.1032	Bhlhe40	chr6	108660629	+	-141000
chr11	12145708	12147003	6.09721	Grb10	chr11	12037401	-	-108307
chr18	22297477	22297936	6.09424	Ccdc178	chr18	22171396	-	-126081
chr5	26379538	26380451	6.09106	Gm7361	chr5	26257691	+	121847
chr5	36661114	36661562	6.08775	D5Ertd579e	chr5	36696024	-	34462
chr11	6584010	6584341	6.06603	Nacad	chr11	6606053	-	21712
chr2	44619994	44620222	6.06292	Gtdc1	chr2	44571714	-	-48280
chr13	56438246	56438687	37.6577	Slc25a48	chr13	56438355	+	-109
chr8	9145395	9145618	6.05598	Fam155a	chr8	9323711	-	178093
chr5	144248286	144248526	6.05103	Bri3	chr5	144244437	+	3849
chrX	141567378	141568258	6.05103	Col4a5	chrX	141630124	+	-61866
chr1	86951836	86952078	6.04938	Alppl2	chr1	87089911	-	137833
chrX	50383972	50384232	6.04938	Olfr1324	chrX	50428498	-	44266
chr6	47654889	47655389	37.5613	Ezh2	chr6	47595341	-	-59548
chr14	43277478	43277868	6.03642	Gm8126	chr14	43258649	+	18829
chr17	3022492	3023475	6.03629	Pisd-ps2	chr17	3084183	-	60708
chr12	87597489	87597739	6.03153	Oog1	chr12	87602688	+	-4949
chr15	35908581	35909756	6.0232	Cox6c	chr15	35937645	-	27889
chr16	25565907	25566320	6.0232	Trp63	chr16	25683763	+	-117443
chr17	46248124	46248355	6.0232	Yipf3	chr17	46248080	+	44
chr7	59880057	59880378	6.0232	Snurf	chr7	60005049	-	124671
chr14	121072916	121073477	37.2578	Ipo5	chr14	120911224	+	161692
chr12	91473292	91474719	6.01938	Tshr	chr12	91401000	+	72292
chr4	16125458	16126225	6.01938	Ripk2	chr4	16163647	-	37422
chr4	9585595	9586727	6.01399	Asph	chr4	9595689	-	8962
chr3	37419079	37420521	6.01369	Spata5	chr3	37420312	+	209
chr3	152314743	152315093	6.01248	Miga1	chr3	152340373	-	25280
chr7	35554655	35556084	37.2578	Nudt19	chr7	35556304	-	220
chr8	122567570	122567879	6.00728	Cdt1	chr8	122568015	+	-136
chr9	87838903	87840300	5.99556	Tbx18	chr9	87731260	-	-107643
chr9	121226090	121227557	5.99547	Ulk4	chr9	121277172	-	49615
chr15	75941059	75941509	5.9932	Zfp623	chr15	75940952	+	107
chr16	20266018	20267146	5.9932	Map6d1	chr16	20241358	-	-24660
chr17	24163590	24163890	5.9932	Amdhd2	chr17	24163766	-	-124
chr18	84832443	84833173	5.9932	Cyb5a	chr18	84851338	+	-18165
chr13	119214571	119214853	5.98577	Nnt	chr13	119408952	-	194099
chr2	111897638	111897927	5.97705	Olfr1301	chr2	111751006	+	146632
chr10	79766878	79767187	37.1982	Rnf126	chr10	79766941	-	63
chr12	58120159	58121227	5.9743	Sstr1	chr12	58211772	+	-90545
chr15	65599818	65600219	5.9743	Efr3a	chr15	65787034	+	-186815
chr12	82318016	82319288	5.97074	Sipa1l1	chr12	82256585	+	61431
chr19	52835018	52835512	5.95353	Xpnpep1	chr19	53020296	-	184784
chr1	52399988	52400909	5.93765	Nab1	chr1	52500679	-	99770
chr1	91459503	91459723	5.93765	Per2	chr1	91459324	-	-179
chr10	80577421	80578097	5.93765	Klf16	chr10	80577321	-	-100
chr12	117861591	117862133	5.93765	Cdca7l	chr12	117843515	+	18076
chr8	126805622	126806570	37.1982	Tomm20	chr8	126945840	-	139270
chr13	33372991	33374370	5.93765	Serpinb9f	chr13	33324077	+	48914
chr13	37458698	37459057	5.93765	Ly86	chr13	37345208	+	113490
chr13	65398051	65398708	5.93765	Zfp369	chr13	65278814	+	119237
chr14	118962870	118964301	5.93765	Dnajc3	chr14	118937976	+	24894
chr14	39552771	39553345	5.93765	Nrg3	chr14	39473088	-	-79683
chr14	56195576	56196213	5.93765	Gzmf	chr14	56211417	-	15204
chr14	6556233	6557100	5.93765	Gm10251	chr14	6684170	-	127070
chr15	4672081	4672727	5.93765	C6	chr15	4727175	+	-54448
chr15	78456189	78456394	5.93765	Tmprss6	chr15	78468634	-	12240
chr8	22166226	22166582	37.1982	Nek3	chr8	22166412	-	-170
chr16	32651603	32652090	5.93765	Tnk2	chr16	32644643	+	6960
chr16	8637138	8637609	5.93765	Pmm2	chr16	8637674	+	-65
chr17	35916339	35916789	5.93765	Mrps18b	chr17	35916389	-	50
chr18	4021671	4023169	5.93765	Lyzl1	chr18	4165832	+	-142663
chr18	63540630	63541305	5.93765	Txnl1	chr18	63692322	-	151017
chr19	5241549	5241889	5.93765	Pacs1	chr19	5273119	-	31230
chr2	37108276	37109036	5.93765	Olfr367-ps	chr2	37266966	+	-157930
chr2	67939413	67939881	5.93765	B3galt1	chr2	68104671	+	-164790
chr9	121382565	121383784	36.9386	Trak1	chr9	121382794	+	-229
chr2	69374393	69374771	5.93765	Dhrs9	chr2	69380445	+	-5674
chr3	134880995	134882437	5.93765	Tacr3	chr3	134829007	+	51988
chr3	145979240	145979547	5.93765	Syde2	chr3	145987870	+	-8323
chr3	151960293	151960951	5.93765	Ptgfr	chr3	151837630	-	-122663
chr4	8443334	8443847	5.93765	Rab2a	chr4	8535644	+	-91797
chr5	111144340	111144825	5.93765	Pitpnb	chr5	111330763	+	-185938
chr5	114246596	114246815	5.93765	Foxn4	chr5	114273807	-	26992
chr5	134028366	134029205	5.93765	Castor2	chr5	134099711	+	-70506
chr5	35671647	35672008	5.93765	Htra3	chr5	35671552	-	-95
chr5	74244637	74244889	5.93765	Rasl11b	chr5	74195286	+	49351
chr5	84377680	84378674	5.93765	Epha5	chr5	84416921	-	38247
chr6	107676803	107677575	5.93765	Lrrn1	chr6	107529768	+	147035
chr6	4747902	4748157	5.93765	Peg10	chr6	4747406	+	496
chr6	78484907	78485778	5.93765	Reg3g	chr6	78468872	-	-16035
chr7	101615132	101615696	5.93765	Art2b	chr7	101581161	-	-33971
chr7	133783843	133786123	5.93765	Dhx32	chr7	133782726	-	-1117
chr7	13862653	13862912	5.93765	Sult2a1	chr7	13837409	-	-25244
chr7	50148126	50149026	5.93765	Nell1	chr7	49974864	+	173262
chr8	105320609	105321334	5.93765	Lrrc29	chr8	105326274	-	4940
chr8	116993176	116993565	5.93765	Gcsh	chr8	116993537	-	-28
chr9	105441779	105442140	5.93765	Atp2c1	chr9	105436584	-	-5195
chr9	118113647	118114246	5.93765	Cmc1	chr9	118150163	-	35917
chr9	122542923	122543733	5.93765	Abhd5	chr9	122351732	+	191191
chr11	52360237	52361660	36.6328	Vdac1	chr11	52360860	+	-623
chr9	22054727	22055010	5.93765	Elavl3	chr9	22052023	-	-2704
chr9	83951471	83951710	5.93765	Bckdhb	chr9	83948781	+	2690
chrX	21244897	21245899	5.93765	Ssxa1	chrX	21115820	+	129077
chr2	11708266	11708799	5.93086	Il15ra	chr2	11705811	+	2455
chrX	112134577	112135126	5.93086	Tex16	chrX	112093520	+	41057
chr14	46202545	46203079	5.92823	Gm15217	chr14	46379467	+	-176388
chr15	64152585	64153294	36.3851	Fam49b	chr15	64060448	-	-92137
chr7	99942636	99942962	5.91796	Chrdl2	chr7	100006404	+	-63442
chr13	118526153	118526374	5.91289	Mrps30	chr13	118387252	-	-138901
chr8	27589267	27589522	5.91289	Poteg	chr8	27447670	+	141597
chrY	4161290	4161582	5.91289	Gm21064	chrY	4341127	+	-179545
chr5	29355452	29356621	5.90127	Lmbr1	chr5	29378302	-	21681
chr7	12753251	12753849	5.88887	Zfp329	chr7	12818854	-	65005
chr17	3353000	3353334	5.88586	Tiam2	chr17	3326573	+	26427
chr17	5879706	5884909	5.85851	Snx9	chr17	5841329	+	38377
chr11	45769774	45770653	5.85501	Clint1	chr11	45851964	+	-81311
chr3	108086162	108087286	36.1188	Ampd2	chr3	108086627	-	465
chr15	59432228	59434578	5.85501	Nsmce2	chr15	59374287	+	57941
chr1	187392842	187393894	5.8463	Gpatch2	chr1	187226180	+	166662
chr17	13090315	13090733	5.8463	Tcp10b	chr17	13061846	+	28469
chr17	17374112	17374563	5.8463	Riok2	chr17	17374309	+	-197
chr11	3118987	3120729	5.83834	Pisd-ps1	chr11	3125904	+	-5175
chr6	47677311	47677811	5.83528	Ezh2	chr6	47595341	-	-81970
chr17	29105804	29109012	5.8116	Rab44	chr17	29114178	+	-5166
chr16	89963390	89964448	5.8113	Tiam1	chr16	89960827	-	-2563
chr4	47293914	47294603	35.7553	Col15a1	chr4	47288069	+	5845
chr15	93468051	93469117	5.80094	Prickle1	chr15	93519523	-	50406
chr19	56847708	56848431	5.78542	Tdrd1	chr19	56830712	+	16996
chr9	49326217	49326469	5.75737	Drd2	chr9	49340627	+	-14158
chr1	159021967	159022716	5.74488	Pappa2	chr1	158980490	-	-41477
chr12	10961631	10962757	5.74488	Kcns3	chr12	11150373	-	187616
chr14	56200111	56200368	5.74488	Gzmf	chr14	56211417	-	11049
chr14	7853677	7854101	5.74488	Gm10044	chr14	7791651	-	-62026
chr9	50835038	50835560	35.2099	Ppp2r1b	chr9	50845301	+	-9741
chr17	23377775	23378443	5.74488	Vmn2r116	chr17	23384604	+	-6161
chr18	62292181	62293090	5.74488	Htr4	chr18	62324204	+	-31114
chr2	133475928	133476580	5.74488	Bmp2	chr2	133552159	+	-75579
chr3	151957022	151958190	5.74488	Ptgfr	chr3	151837630	-	-119392
chr4	156001385	156001971	5.74488	Sdf4	chr4	155993377	+	8008
chr5	110962027	110965041	5.74488	Ttc28	chr5	110879822	+	82205
chr6	114596990	114597339	5.74488	Atg7	chr6	114643097	+	-45758
chr2	112523160	112524113	34.9887	Aven	chr2	112492964	+	30196
chr6	52945038	52945556	5.74488	Jazf1	chr6	52909620	-	-35418
chr6	53083957	53084661	5.74488	Jazf1	chr6	53068631	-	-15326
chr7	27015483	27015799	5.74488	Cyp2a12	chr7	27029090	+	-13291
chr8	61488000	61488294	5.74488	Cbr4	chr8	61487734	+	266
chr9	46134904	46136725	5.74488	Sik3	chr9	46123237	+	11667
chr9	70720863	70721404	5.74488	Adam10	chr9	70678997	+	41866
chr9	99477294	99478152	5.74488	Mras	chr9	99437381	-	-39913
chr3	101526553	101526930	5.7447	Atp1a1	chr3	101604684	-	77754
chr9	44400510	44401479	34.9887	Slc37a4	chr9	44398176	+	2334
chr10	30216078	30216988	5.73167	Cenpw	chr10	30200560	-	-15518
chr10	57532268	57532487	5.73167	Serinc1	chr10	57532530	-	43
chr11	53763363	53764133	5.73167	Irf1	chr11	53770014	+	-5881
chr10	58760589	58761332	5.72465	Sh3rf3	chr10	58813359	+	-52027
chr11	70053998	70054441	5.72465	Asgr1	chr11	70054355	+	86
chr11	77386084	77386665	5.72465	Ssh2	chr11	77348282	+	37802
chr12	38047781	38048892	5.72465	Dgkb	chr12	38019180	+	28601
chr13	85469221	85470196	5.72465	Rasa1	chr13	85289029	-	-180192
chr15	10778076	10778662	5.72465	Rai14	chr15	10714567	-	-63509
chr15	82796024	82796328	5.72465	Cyp2d26	chr15	82794294	-	-1730
chr4	133314837	133315239	34.8291	Wdtc1	chr4	133339324	-	24085
chr17	56117171	56117539	5.72465	Plin5	chr17	56117596	-	57
chr17	87713214	87714145	5.72465	Msh2	chr17	87672330	+	40884
chr19	53776679	53777392	5.72465	Rbm20	chr19	53793308	+	-15916
chr2	126152067	126152439	5.72465	Dtwd1	chr2	126152141	+	-74
chr2	3332369	3333101	5.72465	Rpp38	chr2	3332643	-	274
chr2	84715205	84715626	5.72465	Zdhhc5	chr2	84715180	-	-25
chr3	88138335	88138622	5.72465	Mef2d	chr3	88142372	+	-3750
chr4	124657258	124657506	5.72465	Utp11	chr4	124693600	-	36094
chr4	152130911	152131277	5.72465	Espn	chr4	152131866	-	589
chr4	139252046	139252557	34.8291	Capzb	chr4	139233383	+	18663
chr5	113771587	113771958	5.72465	Sart3	chr5	113772510	-	552
chr5	139652092	139653008	5.72465	Micall2	chr5	139732834	-	79826
chr5	88152040	88152749	5.72465	Smr2	chr5	88086556	+	65484
chr8	121826975	121827702	5.72465	Klhdc4	chr8	121829569	-	1867
chr8	70760553	70760934	5.72465	Mpv17l2	chr8	70760946	-	12
chr9	110653703	110653980	5.72465	Nbeal2	chr9	110654161	-	181
chr9	46137567	46138365	5.72465	Sik3	chr9	46123237	+	14330
chr9	21834971	21835598	34.8291	Angptl8	chr9	21835510	+	88
chr4	45320373	45320600	5.6957	Exosc3	chr4	45320604	-	4
chr11	71382936	71385031	5.68395	Nlrp1c-ps	chr11	71285232	-	-97704
chr4	53058035	53058977	5.68019	Nipsnap3b	chr4	53020976	+	37059
chr13	6778510	6779125	5.66094	Pfkp	chr13	6648777	-	-129733
chr16	48496666	48497894	5.66094	Morc1	chr16	48431237	+	65429
chr5	129254102	129254869	5.66094	Adgrd1	chr5	129096757	+	157345
chr6	145866165	145866705	5.63491	Bhlhe41	chr6	145865558	-	-607
chr11	69948684	69949115	34.634	Slc2a4	chr11	69948188	-	-496
chr15	76114676	76114992	5.62657	BC024139	chr15	76126542	-	11550
chr2	156144100	156144482	5.62657	Romo1	chr2	156144039	+	61
chr7	89403942	89404177	5.62657	Fzd4	chr7	89404355	+	-178
chr9	119983224	119983562	5.62657	Csrnp1	chr9	119983023	-	-201
chr6	116578598	116578934	5.62425	Zfp422	chr6	116626699	-	47765
chr6	147902995	147903866	5.62425	Far2	chr6	148047259	+	-143393
chr13	66850947	66852385	5.62042	Gm10767	chr13	66904914	+	-52529
chr14	24323401	24324067	5.58839	E330034G19Rik	chr14	24293364	+	30037
chr15	88861781	88862216	5.58839	Pim3	chr15	88862186	+	30
chr5	89313842	89314216	5.58839	Gc	chr5	89457898	-	143682
chr11	3121407	3122949	5.58611	Pisd-ps1	chr11	3125904	+	-2955
chr1	105954183	105954507	5.57507	Zcchc2	chr1	105990689	+	-36182
chr10	52360925	52361242	5.57507	Gopc	chr10	52381718	-	20476
chr8	117594815	117595167	5.57507	Sdr42e1	chr8	117671547	-	76380
chr6	84713683	84714222	5.56889	Cyp26b1	chr6	84593908	-	-119775
chr4	147379157	147379515	5.55682	Gm13147	chr4	147230284	+	148873
chr4	63236202	63236589	34.5816	Col27a1	chr4	63215435	+	20767
chr1	58037330	58037566	5.55588	Aox1	chr1	58029931	+	7399
chr10	59768542	59768843	5.55588	Micu1	chr10	59702628	+	65914
chr17	6584356	6585137	5.55588	Dynlt1c	chr17	6601671	+	-16534
chr18	84564253	84565240	5.55588	Cndp1	chr18	84650095	-	84855
chr2	112603701	112604461	5.55588	Aven	chr2	112492964	+	110737
chr2	170255981	170256373	5.55588	Bcas1	chr2	170357113	-	100740
chr3	153624284	153624920	5.55588	St6galnac3	chr3	153725174	-	100254
chr3	60516441	60516743	5.55588	Mbnl1	chr3	60528128	+	-11385
chr4	8714890	8715578	34.5816	Chd7	chr4	8690470	+	24420
chr3	84461161	84461395	5.55588	Fhdc1	chr3	84479491	-	18096
chr3	93328491	93329310	5.55588	Hrnr	chr3	93319749	+	8742
chr4	132714311	132715028	5.55588	Xkr8	chr4	132732483	-	17455
chr6	126959262	126960716	5.55588	D6Wsu163e	chr6	126939966	+	19296
chr6	134830246	134830613	5.55588	Crebl2	chr6	134830154	+	92
chr7	45573979	45574223	5.55588	Bcat2	chr7	45572869	+	1110
chr8	78794115	78794976	5.55588	Lsm6	chr8	78813214	-	18238
chr11	34681891	34683215	5.54406	Dock2	chr11	34688479	-	5264
chr2	148460349	148461023	5.52658	Cd93	chr2	148443563	-	-16786
chr1	191575851	191576435	34.4166	Ints7	chr1	191575636	+	215
chr13	8808727	8809781	5.51828	Wdr37	chr13	8870979	-	61198
chr1	165767584	165768099	5.50247	Creg1	chr1	165763746	+	3838
chr1	182282629	182282887	5.50247	Degs1	chr1	182282804	-	-83
chr1	36072536	36072903	5.50247	Hs6st1	chr1	36068400	+	4136
chr10	40646151	40646926	5.50247	Ddo	chr10	40630077	+	16074
chr10	7589483	7589790	5.50247	Lrp11	chr10	7589800	+	-10
chr11	69336236	69336790	5.50247	Rnf227	chr11	69340461	+	-3671
chr8	95450126	95450626	34.4166	Csnk2a2	chr8	95460714	-	10088
chr13	52025548	52025840	5.50247	Gadd45g	chr13	51846678	+	178870
chr14	50998200	50998492	5.50247	Rnase10	chr14	51007751	+	-9259
chr15	67145852	67146594	5.50247	St3gal1	chr15	67113992	-	-31860
chr15	81729146	81729886	5.50247	Rangap1	chr15	81729901	-	15
chr15	85670004	85670484	5.50247	Ppara	chr15	85735564	+	-65080
chr16	20498350	20498895	5.50247	Eif2b5	chr16	20498817	+	78
chr11	101928024	101928469	34.1221	Meox1	chr11	101894374	-	-33650
chr17	56123726	56124130	5.50247	Lrg1	chr17	56122001	-	-1725
chr17	5620086	5620546	5.50247	Zdhhc14	chr17	5492557	+	127529
chr17	56626745	56627220	5.50247	Lonp1	chr17	56626887	-	142
chr19	10508355	10509569	5.50247	Sdhaf2	chr19	10525115	-	15546
chr19	41385070	41385360	5.50247	Pik3ap1	chr19	41385096	-	26
chr2	104015180	104016047	5.50247	Fbxo3	chr2	104027721	+	-11674
chr2	38502570	38502929	5.50247	Nek6	chr2	38511643	+	-8714
chr2	79368752	79369104	5.50247	Cerkl	chr2	79391139	-	22035
chr3	131271397	131272052	5.50247	Hadh	chr3	131272101	-	49
chr16	18088635	18089608	33.8677	Prodh	chr16	18089292	-	-316
chr3	89901550	89902041	5.50247	Il6ra	chr3	89913162	-	11121
chr4	136205966	136206316	5.50247	Asap3	chr4	136206365	+	-49
chr5	135726632	135727152	5.50247	Tmem120a	chr5	135744448	-	17296
chr5	145780045	145780641	5.50247	Cyp3a44	chr5	145805874	-	25233
chr5	72559715	72559998	5.50247	Nfxl1	chr5	72559599	-	-116
chr6	136851210	136851590	5.50247	Art4	chr6	136857733	-	6143
chr6	48395338	48395738	5.50247	Krba1	chr6	48395658	+	80
chr6	71236460	71236751	5.50247	Smyd1	chr6	71262232	-	25481
chr6	87335372	87335634	5.50247	Antxr1	chr6	87335764	-	130
chr6	88743572	88744057	5.50247	Mgll	chr6	88724828	+	18744
chr17	36825930	36826591	33.8677	Trim26	chr17	36837146	+	-10555
chr7	29334980	29335258	5.50247	Dpf1	chr7	29303976	+	31004
chr7	30589940	30590202	5.50247	Kmt2b	chr7	30588726	-	-1214
chr7	35123698	35124064	5.50247	Slc7a10	chr7	35186385	+	-62321
chr8	66454204	66454814	5.50247	Tma16	chr8	66486519	-	31705
chr9	114842939	114843338	5.50247	Cmtm8	chr9	114844152	-	814
chr9	21509752	21510278	5.50247	Tmed1	chr9	21510252	-	-26
chr9	77655250	77655987	5.50247	Klhl31	chr9	77636500	+	18750
chr9	83548223	83548681	5.50247	Sh3bgrl2	chr9	83548327	+	-104
chrX	80965512	80966307	5.50247	Tmem47	chrX	81070705	+	-104398
chr5	108708372	108709206	33.8677	Fgfrl1	chr5	108694502	+	13870
chr1	85136385	85136799	5.49061	A530032D15Rik	chr1	85109853	-	-26532
chr11	5498493	5498846	5.49061	Xbp1	chr11	5520659	+	-21813
chr12	81985835	81986187	5.49061	Pcnx	chr12	81918643	+	67192
chr13	93842486	93843236	5.49061	Arsb	chr13	93771696	+	70790
chr3	129681957	129682191	5.49061	Egf	chr3	129725077	-	42886
chr9	48746549	48746859	5.49061	Zbtb16	chr9	48835945	-	89086
chr6	103581082	103582144	5.48797	Chl1	chr6	103511174	+	69908
chr6	67582371	67583635	5.48797	Il23r	chr6	67491855	-	-90516
chr2	30981631	30982568	33.659	Usp20	chr2	30982363	+	205
chr11	119213465	119213757	5.47479	Tbc1d16	chr11	119228461	-	14704
chr15	103308326	103308688	5.47357	Gpr84	chr15	103310612	-	1924
chr2	167538074	167538419	5.47357	Snai1	chr2	167538195	+	-121
chr2	30392812	30393062	5.47357	Dolpp1	chr2	30392416	+	396
chr9	70834782	70835034	5.47357	Lipc	chr9	70934808	-	99774
chrX	18538562	18539477	5.47357	Dipk2b	chrX	18461371	-	-77191
chr1	98385271	98385763	5.45624	Slco6d1	chr1	98421124	+	-35361
chr11	120322054	120322473	5.45624	Actg1	chr11	120348091	-	25618
chr11	21836817	21837033	5.45624	Wdpcp	chr11	21695129	+	141688
chr19	29101441	29101802	5.45624	Rcl1	chr19	29101375	+	66
chr7	30588790	30589205	33.659	Kmt2b	chr7	30588726	-	-64
chr3	58582880	58583271	5.45624	Selenot	chr3	58576636	+	6244
chr4	48044805	48045081	5.45624	Nr4a3	chr4	48045153	+	-72
chr7	4649273	4650269	5.45624	Ppp6r1	chr7	4659019	-	8750
chr8	43542610	43542947	5.45624	Adam26b	chr8	43528106	-	-14504
chrX	73274200	73275060	5.45624	Xlr3c	chrX	73265390	-	-8810
chr16	31643984	31645188	5.45521	Dlg1	chr16	31663443	+	-18255
chr1	153698403	153698832	33.4175	Rgs8	chr1	153667489	+	30914
chr7	64080076	64080826	5.44039	Trpm1	chr7	64153835	+	-73009
chr1	170607033	170607871	5.43472	Olfml2b	chr1	170644532	+	-36661
chr1	193316059	193316389	5.43472	Lamb3	chr1	193302243	+	13816
chr11	84819039	84819616	5.43472	Mrm1	chr11	84819515	-	-101
chr12	69371636	69372055	5.43472	Arf6	chr12	69372150	+	-95
chr13	23913834	23914172	5.43472	Slc17a4	chr13	23915009	-	837
chr14	77050430	77051584	5.43472	Ccdc122	chr14	77036782	+	13648
chr17	46462158	46462657	33.4175	Slc22a7	chr17	46438457	-	-23701
chr15	84196670	84197055	5.43472	Samm50	chr15	84192241	+	4429
chr2	131235229	131235645	5.43472	Mavs	chr2	131234105	+	1124
chr2	133110749	133111083	5.43472	Fermt1	chr2	132942097	-	-168652
chr2	175169040	175169865	5.43472	Gm14399	chr2	175141999	-	-27041
chr3	127882943	127883257	5.43472	Fam241a	chr3	127896288	-	13031
chr3	89293694	89294044	5.43472	Efna1	chr3	89281142	-	-12552
chr4	45107783	45108097	5.43472	Tomm5	chr4	45108108	-	11
chr14	60655996	60656418	33.2161	Spata13	chr14	60634734	+	21262
chr5	71388600	71389455	5.43472	Cox7b2	chr5	71548205	-	158750
chr6	128437856	128438555	5.43472	Fkbp4	chr6	128438677	-	122
chr8	127185966	127186217	5.43472	Pard3	chr8	127299585	+	-113368
chr8	17498415	17499007	5.43472	Csmd1	chr8	17535281	-	36274
chr9	27029133	27029457	5.43472	Vps26b	chr9	27030065	-	608
chr9	86707499	86707728	5.43472	Me1	chr9	86695953	-	-11546
chr4	115350628	115351892	5.43269	Cyp4a12a	chr4	115299046	+	51582
chr1	158331784	158332452	5.43025	Brinp2	chr1	158356326	-	23874
chr11	11287433	11288722	5.43025	Vwc2	chr11	11115851	+	171582
chr2	62199899	62200571	5.43025	Slc4a10	chr2	62147862	+	52037
chr8	79919653	79920595	5.43025	Hhip	chr8	80058006	-	137411
chr3	115906489	115907439	5.42949	Dph5	chr3	115888183	+	18306
chr19	57634131	57634618	5.41897	Atrnl1	chr19	57611034	+	23097
chr5	9068909	9069304	32.944	Tmem243	chr5	9100747	+	-31443
chr1	85464872	85465458	5.41646	AC147806.2	chr1	85549687	+	-84229
chr8	129293731	129293994	5.41212	2610044O15Rik8	chr8	129234368	-	-59363
chr14	118145223	118146283	5.39423	Gpr180	chr14	118137158	+	8065
chr7	108026430	108027782	5.39365	Olfr473	chr7	107930446	+	95984
chr14	60251654	60251932	5.38163	Gm49336	chr14	60251507	-	-147
chr2	12899197	12899441	5.38163	Pter	chr2	12924092	+	-24651
chr3	59625603	59626775	5.38163	4930449A18Rik	chr3	59777809	+	-151034
chr8	21986078	21986377	5.38163	Ccdc70	chr8	21970596	+	15482
chr8	25754286	25754936	164.404	Ddhd2	chr8	25754280	-	-6
chr11	56204087	56205132	5.37219	Nmur2	chr11	56041010	-	-163077
chr12	69955998	69956487	5.37219	Gm3086	chr12	69963409	+	-6922
chr15	7801223	7802806	5.37219	Gdnf	chr15	7810846	+	-8040
chr8	123813387	123813710	5.34868	Rab4a	chr8	123806068	+	7319
chr15	77338129	77339286	5.33397	Rbfox2	chr15	77306928	-	-31201
chr8	13069737	13070652	5.33397	Proz	chr8	13060965	+	8772
chr13	55450520	55450901	32.7561	Grk6	chr13	55445461	+	5059
chr14	24322827	24323071	5.31611	E330034G19Rik	chr14	24293364	+	29463
chr15	99943594	99944589	5.3153	Fam186a	chr15	99931796	-	-11798
chr5	36707787	36708382	5.3153	D5Ertd579e	chr5	36696024	-	-11763
chr1	131274893	131275190	5.30236	Ikbke	chr1	131276951	-	1761
chr15	75172988	75173477	5.29659	Ly6g2	chr15	75216376	+	-42899
chr5	92505255	92505643	5.29659	Scarb2	chr5	92505637	-	-6
chr6	47680962	47681357	32.7518	Ezh2	chr6	47595341	-	-85621
chr1	127732471	127732761	5.27851	Acmsd	chr1	127729413	+	3058
chr1	14113325	14114302	5.27851	Eya1	chr1	14231492	-	117190
chr1	190780599	190781702	5.27851	Angel2	chr1	190925112	+	-143410
chr10	110015294	110016486	5.27851	Nav3	chr10	109823585	-	-191709
chr10	128003496	128003732	5.27851	Hsd17b6	chr10	128007508	-	3776
chr10	41308947	41309602	5.27851	Fig4	chr10	41303260	-	-5687
chr12	70233709	70234573	32.6088	Pygl	chr12	70231488	-	-2221
chr10	99739590	99740272	5.27851	Gm18409	chr10	99641920	-	-97670
chr11	107048977	107050691	5.27851	Bptf	chr11	107047343	-	-1634
chr11	73065806	73066456	5.27851	Ncbp3	chr11	73047783	+	18023
chr11	9364738	9365454	5.27851	Abca13	chr11	9191942	+	172796
chr12	13997647	13998389	5.27851	Lratd1	chr12	14152054	-	153665
chr12	32820915	32821192	5.27851	Nampt	chr12	32820801	+	114
chr19	36409354	36409704	32.4989	Pcgf5	chr19	36379068	+	30286
chr13	50119517	50120247	5.27851	Gm906	chr13	50250308	-	130061
chr14	120179111	120179458	5.27851	Mbnl2	chr14	120275669	+	-96211
chr14	44298987	44299937	5.27851	4930503E14Rik	chr14	44171371	-	-127616
chr14	69109913	69110463	5.27851	Nkx2-6	chr14	69171802	+	-61339
chr14	72915436	72916547	5.27851	Cysltr2	chr14	73049072	-	132525
chr15	30094070	30095242	5.27851	Ctnnd2	chr15	30172593	+	-77351
chr15	73060768	73061142	5.27851	Trappc9	chr15	73061204	-	62
chr15	79722006	79722313	5.27851	Sun2	chr15	79742103	-	19790
chr16	62664345	62664741	5.27851	Nsun3	chr16	62786713	-	121972
chr8	27174368	27174885	32.4989	Rab11fip1	chr8	27174646	-	-239
chr16	70145154	70145760	5.27851	Gbe1	chr16	70314064	+	-168304
chr16	89636091	89637053	5.27851	Tiam1	chr16	89795282	-	158229
chr17	75424141	75424964	5.27851	Rasgrp3	chr17	75435926	+	-10962
chr18	21468189	21469143	5.27851	Garem1	chr18	21300138	-	-168051
chr18	23794489	23795205	5.27851	Mapre2	chr18	23803984	+	-8779
chr19	55807029	55807599	5.27851	Tcf7l2	chr19	55742332	+	64697
chr2	134643472	134643830	5.27851	Tmx4	chr2	134644041	-	211
chr2	173099120	173100452	5.27851	Pck1	chr2	173153048	+	-52596
chr2	33365374	33365806	5.27851	Ralgps1	chr2	33371429	-	5623
chr2	4565845	4566147	5.27851	Frmd4a	chr2	4559756	+	6089
chr3	90969471	90969839	5.27851	S100a7l2	chr3	91090803	-	120964
chr3	92553172	92554064	5.27851	2310046K23Rik	chr3	92534511	-	-18661
chr4	105298400	105299037	5.27851	Plpp3	chr4	105157347	+	141053
chr4	12212789	12213298	5.27851	Fam92a	chr4	12171995	-	-40794
chr4	31777890	31778705	5.27851	Map3k7	chr4	31964097	+	-185392
chr4	65189144	65189444	5.27851	Pappa	chr4	65124174	+	64970
chr4	89802691	89803626	5.27851	Dmrta1	chr4	89688198	+	114493
chr5	143403521	143403800	5.27851	Kdelr2	chr5	143403838	+	-38
chr5	3437422	3438405	5.27851	Cdk6	chr5	3344312	+	93110
chr6	126456002	126456650	5.27851	Kcna1	chr6	126644796	-	188146
chr1	153692596	153692938	32.2634	Rgs8	chr1	153667489	+	25107
chr7	101064903	101065164	5.27851	Fchsd2	chr7	101108733	+	-43569
chr7	23156060	23156777	5.27851	Gm10662	chr7	23144480	-	-11580
chr7	35836856	35837118	5.27851	Zfp507	chr7	35802989	-	-33867
chr8	105758465	105758952	5.27851	Gfod2	chr8	105758630	-	165
chr8	125570256	125570523	5.27851	Sipa1l2	chr8	125569756	-	-500
chr8	70201569	70201897	5.27851	Tmem161a	chr8	70177240	+	24329
chr9	20763678	20764019	5.27851	Olfm2	chr9	20728229	-	-35449
chr9	23981520	23981893	5.27851	Npsr1	chr9	24098018	+	-116125
chr2	25050793	25051558	32.2634	Nsmf	chr2	25054355	+	-2797
chrX	135454823	135455468	5.27851	Gm7903	chrX	135433835	+	20988
chrX	137722763	137723496	5.27851	Il1rapl2	chrX	137570608	+	152155
chrX	35822758	35823270	5.27851	Dock11	chrX	35888832	+	-65562
chrX	39331992	39332592	5.27851	Cypt15	chrX	39346267	+	-13675
chrX	65153213	65153811	5.27851	Ctag2	chrX	65047644	+	105569
chr7	141638796	141639597	5.27108	Muc6	chr7	141655319	-	15722
chr1	153899749	153900779	163.179	Glul	chr1	153899944	+	-195
chr8	13106053	13106432	32.2634	Cul4a	chr8	13105740	+	313
chr17	30797866	30798847	5.25135	Glp1r	chr17	30901817	+	-102970
chr3	40550182	40550517	5.25135	Intu	chr3	40540767	+	9415
chr6	42161669	42162718	5.25135	Gstk1	chr6	42245935	+	-83217
chr5	105363097	105363416	5.23648	Gbp11	chr5	105343929	-	-19168
chr12	59035511	59039075	5.22709	Gemin2	chr12	59013393	+	22118
chr5	53777286	53777599	5.22214	Tbc1d19	chr5	53809627	+	-32028
chr16	16525281	16525772	32.2422	Fgd4	chr16	16527411	-	1639
chr13	23820336	23820577	5.21859	Slc17a2	chr13	23807027	+	13309
chr17	34027770	34028175	5.21829	H2-Ke6	chr17	34028056	-	-119
chr1	23617126	23617473	5.21615	B3gat2	chr1	23761753	+	-144280
chr15	52266779	52267082	5.21533	Slc30a8	chr15	52295553	+	-28471
chr10	7902757	7903054	5.20665	Tab2	chr10	7924260	-	21206
chr1	191051011	191052582	5.20227	Tatdn3	chr1	191062904	-	10322
chr7	101933255	101933966	5.20227	Lrrc51	chr7	101933868	-	-98
chr10	100343390	100343997	5.17716	Tmtc3	chr10	100487267	-	143270
chr1	175014343	175015212	5.16212	Rgs7	chr1	175079425	-	64213
chr7	118705167	118705630	5.15373	Gde1	chr7	118705778	-	148
chr14	41013392	41014192	32.1679	Prxl2a	chr14	41013771	-	379
chrX	170728136	170729745	5.12339	Asmt	chrX	170672644	+	55492
chr4	85035974	85036331	5.11303	Cntln	chr4	85098104	+	-61773
chr14	67762024	67762541	5.08925	Gnrh1	chr14	67745268	+	16756
chr4	133910484	133911217	5.08925	Rps6ka1	chr4	133887797	-	-22687
chr5	3987759	3988324	5.08925	Akap9	chr5	3928274	+	59485
chr5	137314267	137314516	5.08852	Trip6	chr5	137314207	-	-60
chr9	22189947	22192001	5.08852	Zfp872	chr9	22188168	+	1779
chr4	83643189	83643991	5.08295	Ccdc171	chr4	83695955	+	-51964
chr3	62349297	62349785	32.1225	Arhgef26	chr3	62338999	+	10298
chr10	67087470	67087717	5.0789	Jmjd1c	chr10	67096492	+	-8775
chr2	26380299	26380699	5.0789	Snapc4	chr2	26380653	-	-46
chr3	66232362	66233268	5.0789	Ptx3	chr3	66219910	+	12452
chr1	63736311	63737034	5.07424	Fastkd2	chr1	63737714	+	-680
chr10	111217997	111218664	5.07424	Osbpl8	chr10	111164802	+	53195
chr10	42401800	42403255	5.07424	Afg1l	chr10	42478280	-	75025
chr15	79327193	79328558	32.08	Pla2g6	chr15	79328253	-	-305
chr10	80271852	80272162	5.07424	Dazap1	chr10	80265124	+	6728
chr11	101465493	101466059	5.07424	Rnd2	chr11	101465484	+	9
chr11	72765903	72766900	5.07424	Cyb5d2	chr11	72795856	-	28956
chr12	101840122	101841809	5.07424	Fbln5	chr12	101819055	-	-21067
chr12	71090617	71091699	5.07424	Tomm20l	chr12	71111445	+	-19746
chr12	72635384	72636514	5.07424	Dhrs7	chr12	72664909	-	28395
chr14	74441022	74441628	5.07424	Htr2a	chr14	74640840	+	-199212
chr15	30042841	30043377	5.07424	Ctnnd2	chr15	30172593	+	-129216
chr15	3229204	3229550	5.07424	Selenop	chr15	3270811	+	-41261
chr9	21073111	21073659	32.0553	Fdx2	chr9	21073544	-	-115
chr15	43501987	43502786	5.07424	Emc2	chr15	43477229	+	24758
chr15	5330810	5331288	5.07424	Ptger4	chr15	5244187	-	-86623
chr15	68244291	68244960	5.07424	Zfat	chr15	68258838	-	13878
chr17	29046174	29046444	5.07424	Srsf3	chr17	29032628	+	13546
chr3	154846336	154847066	5.07424	Erich3	chr3	154711108	+	135228
chr5	148920214	148920947	5.07424	Katnal1	chr5	148928628	-	7681
chr5	17799313	17800203	5.07424	Cd36	chr5	17835696	-	35493
chr5	31948010	31948768	5.07424	Babam2	chr5	32079697	+	-130929
chr14	25489333	25489866	31.6539	Zmiz1	chr14	25459267	+	30066
chr5	3436043	3437300	5.07424	Cdk6	chr5	3344312	+	91731
chr5	52901904	52902596	5.07424	Anapc4	chr5	52834012	+	67892
chr7	136869480	136870551	5.07424	Mgmt	chr7	136894614	+	-24063
chr8	111258953	111259293	5.07424	Glg1	chr8	111259216	-	-77
chr8	48247151	48247991	5.07424	Dctd	chr8	48110189	+	136962
chrX	135048671	135050721	5.07424	Zmat1	chrX	135009209	-	-39462
chr15	84156029	84156533	31.6539	Pnpla5	chr15	84123175	-	-32854
chr5	25097941	25098472	5.07407	Prkag2	chr5	25100642	-	2170
chr4	155221729	155222021	5.05846	Ski	chr4	155222592	-	571
chr1	13384319	13384635	5.05566	Ncoa2	chr1	13374083	-	-10236
chr1	151801285	151802754	5.05566	Edem3	chr1	151755460	+	45825
chr1	184882579	184883112	5.05566	C130074G19Rik	chr1	184883218	-	106
chr1	192229824	192231649	5.05566	Kcnh1	chr1	192190774	+	39050
chr1	69231741	69232441	5.05566	Erbb4	chr1	69108059	-	-123682
chr10	63723903	63724343	5.05566	Ctnna3	chr10	63821055	+	-96712
chr10	9017983	9018423	5.05566	Sash1	chr10	8886070	-	-131913
chr11	79718892	79719163	5.05566	Rab11fip4	chr11	79660562	+	58330
chr12	91475153	91475450	5.05566	Tshr	chr12	91401000	+	74153
chr13	103579422	103579785	5.05566	Srek1	chr13	103764582	-	184797
chr3	103020383	103020751	31.6539	Csde1	chr3	103020426	+	-43
chr13	56098628	56099025	5.05566	Macroh2a1	chr13	56135530	-	36505
chr13	67053964	67055408	5.05566	Zfp712	chr13	67061170	-	5762
chr15	72976766	72977602	5.05566	Trappc9	chr15	73055810	-	78208
chr15	88752170	88752508	5.05566	Zbed4	chr15	88751760	+	410
chr15	95554792	95555190	5.05566	Nell2	chr15	95528252	-	-26540
chr16	91561692	91561994	5.05566	Ifngr2	chr16	91547072	+	14620
chr17	13007880	13008197	5.05566	Sod2	chr17	13007817	+	63
chr18	61401517	61401829	5.05566	Ppargc1b	chr18	61400431	-	-1086
chr18	73622913	73623232	5.05566	Mex3c	chr18	73573044	+	49869
chr18	76363841	76364605	5.05566	Smad2	chr18	76261121	+	102720
chr11	65788207	65788709	159.464	Map2k4	chr11	65788286	-	79
chr6	139877819	139878235	31.6539	Pik3c2g	chr6	139841581	+	36238
chr18	7859912	7860852	5.05566	Wac	chr18	7868832	+	-7980
chr2	101678470	101678763	5.05566	Traf6	chr2	101678440	+	30
chr2	125898497	125898895	5.05566	Galk2	chr2	125866243	+	32254
chr3	30030342	30031414	5.05566	Mecom	chr3	30013156	-	-17186
chr3	52328241	52329278	5.05566	Foxo1	chr3	52268336	+	59905
chr4	139965885	139966340	5.05566	Pax7	chr4	139833528	-	-132357
chr4	16309234	16309918	5.05566	Ripk2	chr4	16163647	-	-145587
chr5	135251301	135251577	5.05566	Baz1b	chr5	135187264	+	64037
chr5	99943686	99944273	5.05566	Hnrnpd	chr5	99978937	-	34664
chr6	116883235	116883870	5.05566	Tmem72	chr6	116716913	-	-166322
[truncated: 1,944 more rows]
