# Supplementary material for: HGFAC is a ChREBP-regulated hepatokine that enhances glucose and lipid homeostasis
Source: JCI Insight. 2023 Jan 10;8(1):e153740. doi: 10.1172/jci.insight.153740 (PMC9870088; doi:10.1172/jci.insight.153740)
Supplement: Supplemental table 3 [file jciinsight-8-153740-s153.xlsx]

## Sheet: HFHS_expression_changes
gene_symbol	logFC	AveExpr	t	P.Value	adj.P.Val	B
Hgfac	-1.56167	7.1959	-26.4108	1.45e-14	1.96e-10	16.1126
Chka	0.521289	5.97742	10.3143	1.89e-08	0.000127836	8.75473
Gnpda1	-0.395143	3.12244	-5.50298	4.92e-05	0.220101	1.87987
Pcx	-0.365292	9.62755	-5.32841	6.92e-05	0.220101	1.77081
Tafa5	-0.817807	0.538497	-5.09795	0.000109405	0.220101	0.117821
Vwa8	-0.279311	8.30747	-5.00552	0.000131663	0.220101	1.24313
Chrna2	-0.419158	4.45345	-4.79073	0.000203234	0.220101	0.854334
Gldn	2.03901	-0.544071	4.78997	0.000203546	0.220101	-0.891258
Angptl8	1.02408	6.64082	4.78955	0.00020372	0.220101	0.866997
Oat	-0.505198	9.36128	-4.765	0.000214155	0.220101	0.791414
Rnf225	1.27295	-0.886416	4.76335	0.000214871	0.220101	-1.12415
Hes1	0.821036	3.7961	4.75706	0.000217641	0.220101	0.755849
Ctcfl	-0.647511	1.36019	-4.74111	0.000224828	0.220101	0.102994
Pinx1	0.422548	2.1969	4.73554	0.000227394	0.220101	0.402251
Poc1b	-0.385984	2.76551	-4.63802	0.00027754	0.25073	0.396074
Adtrp	-0.232492	6.84268	-4.60051	0.000299722	0.253846	0.515
Itih5	0.554932	4.45854	4.56646	0.000321425	0.256214	0.444215
Lrtm1	-1.10425	1.01791	-4.40091	0.000452232	0.312554	-0.50516
Alb	0.399545	15.9446	4.33533	0.00051806	0.312554	-0.162733
Meis1	0.399162	2.30021	4.29499	0.000563327	0.312554	-0.266351
Cdkn2c	0.648675	1.18229	4.27776	0.000583858	0.312554	-0.613234
Slco1b2	-0.374674	9.84884	-4.24364	0.000626813	0.312554	-0.162987
Nodal	0.647309	0.896348	4.2432	0.000627383	0.312554	-0.76751
Srd5a1	-0.448445	6.3553	-4.23053	0.000644156	0.312554	-0.184354
Acss3	-0.741924	3.27279	-4.19486	0.000693861	0.312554	-0.288454
Slc18a1	-0.3541	1.79123	-4.14305	0.000773077	0.312554	-0.627797
Gria3	0.98424	0.474798	4.12815	0.000797513	0.312554	-1.09011
Gm15638	-0.508911	3.088	-4.10217	0.000842004	0.312554	-0.469023
Grhl1	0.524984	0.882778	4.09134	0.0008613	0.312554	-0.979968
Arntl	0.523368	4.09721	4.06691	0.000906452	0.312554	-0.487716
Sox9	0.813906	4.19119	4.05007	0.000938988	0.312554	-0.518944
Ttc7b	-0.494223	4.42788	-4.02746	0.000984511	0.312554	-0.562379
Slc25a21	-0.341114	2.95363	-4.02657	0.000986343	0.312554	-0.614678
Alkbh6	0.331431	2.86193	4.00327	0.0010357	0.312554	-0.664809
Gm8909	0.781223	-2.08188	3.99936	0.00104423	0.312554	-2.36588
Plcg1	-0.222857	5.16063	-3.98514	0.00107583	0.312554	-0.65063
Rps6kl1	0.698113	0.202848	3.97463	0.00109981	0.312554	-1.39642
Mgst1	-0.219374	11.1308	-3.97309	0.00110335	0.312554	-0.669338
Megf8	0.394454	3.81629	3.97267	0.00110433	0.312554	-0.665275
Slc22a3	-0.527178	2.49382	-3.96634	0.00111909	0.312554	-0.774311
Thumpd3	0.293723	4.25606	3.96208	0.00112914	0.312554	-0.684291
Phyh	-0.206955	10.7573	-3.95732	0.00114047	0.312554	-0.695701
Rarb	0.500512	1.94841	3.95369	0.0011492	0.312554	-0.889666
Srms	0.538123	0.743654	3.95096	0.0011558	0.312554	-1.22091
Tff3	1.49003	3.57768	3.92293	0.00122583	0.312554	-0.761445
Nbeal2	0.222626	4.73137	3.9042	0.00127501	0.312554	-0.799775
Slc15a5	-0.549698	1.58479	-3.89704	0.00129433	0.312554	-1.05725
Lect2	-0.411118	5.74686	-3.89294	0.00130554	0.312554	-0.83201
Anxa7	-0.195513	6.48416	-3.88705	0.0013218	0.312554	-0.842539
Mapk8ip3	0.231397	5.4371	3.88688	0.00132227	0.312554	-0.841918
Zfp783	0.578394	-0.177943	3.88164	0.00133691	0.312554	-1.66388
Zfp786	0.784367	-0.644498	3.84754	0.00143623	0.312554	-1.89314
Tent5a	0.361744	4.78631	3.83823	0.00146463	0.312554	-0.926521
Enho	0.643849	4.83983	3.83194	0.00148413	0.312554	-0.939478
Cdkn1a	1.18064	3.50878	3.81682	0.0015321	0.312554	-0.957012
Jcad	0.445843	3.76607	3.81447	0.00153969	0.312554	-0.958319
Nhlrc1	0.722552	1.42661	3.80821	0.00156009	0.312554	-1.22959
Ccdc157	-0.23223	4.65388	-3.80448	0.0015724	0.312554	-0.98857
Kcnc3	0.314392	4.57376	3.80096	0.00158408	0.312554	-0.993731
Cyp4a10	-0.314835	10.6636	-3.79532	0.00160299	0.312554	-0.993902
Hsd17b10	-0.470605	7.02377	-3.79079	0.00161833	0.312554	-1.0239
Gna14	-0.596285	1.5674	-3.79063	0.00161886	0.312554	-1.22492
Them7	-0.465238	3.94173	-3.78803	0.00162777	0.312554	-1.00801
2610301B20Rik	0.261944	2.53467	3.7872	0.00163061	0.312554	-1.07259
Slc22a1	-0.298617	8.30116	-3.77802	0.00166241	0.312554	-1.0359
Afm	0.267054	7.65312	3.77773	0.00166341	0.312554	-1.04266
Colec12	-0.255664	5.61824	-3.77548	0.00167133	0.312554	-1.05779
Plpp1	-0.34132	3.36308	-3.75543	0.00174337	0.312554	-1.07222
Pcsk6	-0.174741	6.88278	-3.75311	0.0017519	0.312554	-1.09764
Abat	-0.22707	8.74962	-3.74504	0.00178191	0.312554	-1.0945
Peg10	1.54322	3.07738	3.74398	0.00178588	0.312554	-1.10387
Slc25a25	-0.747598	7.17867	-3.74359	0.00178736	0.312554	-1.11306
Szt2	0.209762	5.26323	3.73981	0.00180163	0.312554	-1.12299
Zcchc7	0.233015	3.95838	3.73715	0.00181175	0.312554	-1.10321
Snord96a	0.464728	0.119726	3.73367	0.00182509	0.312554	-1.72782
Mgat2	0.23438	6.18825	3.73285	0.00182825	0.312554	-1.14093
Acaa1a	-0.260828	7.99483	-3.7252	0.00185793	0.312554	-1.13948
Eci1	-0.306467	7.2065	-3.72206	0.00187024	0.312554	-1.15409
Zfp738	0.592403	1.27805	3.72129	0.00187328	0.312554	-1.3951
Nyap1	1.09939	-2.16646	3.71268	0.00190757	0.312554	-2.6205
Cyp4a12a	-0.534648	6.99223	-3.70988	0.00191883	0.312554	-1.17976
Nasp	-0.236165	3.48465	-3.70844	0.00192466	0.312554	-1.15541
Dnaic1	1.13618	-0.364593	3.70393	0.00194302	0.312554	-1.94157
Kdelc1	0.285923	2.98805	3.70371	0.00194393	0.312554	-1.18006
Leap2	0.285669	5.79984	3.69073	0.00199781	0.312554	-1.22213
Plk3	-0.675688	4.83075	-3.68906	0.00200483	0.312554	-1.21264
Rbbp6	-0.244937	5.30366	-3.68863	0.00200666	0.312554	-1.22201
Usp10	-0.206709	6.59719	-3.65772	0.00214169	0.329795	-1.28373
Aph1b	0.813281	1.61565	3.64141	0.00221656	0.334449	-1.44705
Acox1	-0.344381	11.8948	-3.64017	0.00222231	0.334449	-1.28093
Grk3	0.634229	3.36818	3.62722	0.00228383	0.334449	-1.30483
Fitm1	-0.692729	3.60962	-3.62681	0.00228575	0.334449	-1.3047
9230116N13Rik	-0.660711	-1.6669	-3.62216	0.00230827	0.334449	-2.51102
Zfas1	0.317406	2.65834	3.61969	0.00232033	0.334449	-1.34854
1700048O20Rik	1.04279	-0.716854	3.61474	0.00234467	0.334449	-2.17023
Gm10432	-0.523247	-0.58079	-3.60303	0.0024032	0.339226	-2.134
Baiap2	0.402975	5.7454	3.59493	0.00244461	0.341515	-1.40674
Sccpdh	-0.372739	0.520889	-3.57505	0.00254917	0.352488	-1.80253
Tnfaip2	0.486504	5.0971	3.56493	0.00260409	0.356445	-1.45634
Rrp12	0.327861	4.53952	3.54566	0.002712	0.362338	-1.47889
Pde4b	-0.72091	3.36789	-3.54429	0.00271987	0.362338	-1.45554
Hsd17b12	-0.181343	7.31723	-3.54298	0.00272736	0.362338	-1.49644
Slc25a13	-0.148553	7.97572	-3.53766	0.00275809	0.362864	-1.49741
Tm6sf2	0.501895	4.67897	3.52542	0.00283015	0.363449	-1.52157
Anxa2	-0.381567	3.30073	-3.52413	0.00283788	0.363449	-1.49244
Tagln3	-0.769655	-1.94584	-3.52327	0.00284301	0.363449	-2.69482
Pdlim1	0.448675	4.51589	3.51354	0.00290187	0.366086	-1.53928
Pdha1	-0.172089	6.50412	-3.50851	0.0029328	0.366086	-1.57194
Cyp4a12b	-0.602547	5.8353	-3.50659	0.00294468	0.366086	-1.57742
Zfp647	0.535353	-0.654258	3.50199	0.00297336	0.366291	-2.2709
Efcab7	0.853501	-2.18533	3.488	0.00306231	0.37385	-2.80444
Ctcflos	-0.599514	2.83092	-3.47127	0.00317217	0.380745	-1.59727
Bcor	0.391457	4.51861	3.47085	0.00317499	0.380745	-1.62051
Prdx6	-0.281743	8.49396	-3.46041	0.00324554	0.385428	-1.6367
Olig1	-0.942288	2.07583	-3.45671	0.00327092	0.385428	-1.67728
Hypk	-0.185451	5.50635	-3.43476	0.00342572	0.385904	-1.7133
Tpm1	0.251468	4.72228	3.43319	0.00343704	0.385904	-1.69874
Cpt2	-0.164921	7.66786	-3.43253	0.00344184	0.385904	-1.70257
Glul	-0.251969	10.2336	-3.42705	0.00348174	0.385904	-1.67873
Fem1c	0.201471	3.47005	3.41511	0.00357037	0.385904	-1.6916
Aldh18a1	0.610599	0.914369	3.40809	0.00362355	0.385904	-1.93684
Mfsd2a	-1.77613	3.28956	-3.40807	0.00362371	0.385904	-1.70243
Chpt1	-0.254077	6.91917	-3.40692	0.00363245	0.385904	-1.76289
Plpp2	0.314552	4.06088	3.40148	0.00367433	0.385904	-1.73467
Gphn	-0.224682	5.78207	-3.39555	0.00372044	0.385904	-1.79098
Decr1	-0.199036	7.78183	-3.39365	0.00373533	0.385904	-1.77487
Zfp759	0.459378	1.51576	3.39326	0.00373839	0.385904	-1.85056
Tctex1d4	-0.856452	-0.30099	-3.39251	0.00374431	0.385904	-2.28251
Pah	-0.205837	9.19203	-3.39173	0.0037505	0.385904	-1.75617
Zfp113	0.396222	2.11459	3.38986	0.00376526	0.385904	-1.78371
Pkd1	0.165707	5.38773	3.38869	0.00377453	0.385904	-1.80017
Fmo4	0.491631	1.32304	3.38799	0.0037801	0.385904	-1.88913
Faap20	0.320014	2.98865	3.38627	0.00379388	0.385904	-1.74296
Dhrs1	-0.157068	6.81537	-3.38284	0.00382128	0.385904	-1.81037
Aldh3a2	-0.570848	8.81619	-3.37996	0.00384452	0.385904	-1.78382
Slc1a5	0.39085	1.53567	3.37488	0.00388583	0.387183	-1.87628
Gemin5	0.307916	4.53627	3.35641	0.00403987	0.398667	-1.83833
Traf3ip2	0.453002	2.11519	3.35405	0.00405993	0.398667	-1.84288
Pard3	-0.167914	6.32175	-3.34667	0.00412349	0.401996	-1.88443
Ccl9	0.323769	5.17469	3.33043	0.00426669	0.407053	-1.90759
1600014C10Rik	-0.303783	7.09597	-3.32789	0.00428961	0.407053	-1.9117
Tmem87a	0.208064	3.32853	3.32315	0.00433251	0.407053	-1.85645
Rrp15	0.207214	3.47218	3.3168	0.00439079	0.407053	-1.87106
Mcm10	-0.558791	5.67828	-3.31515	0.00440603	0.407053	-1.94467
Sox6	-0.257519	3.90888	-3.31502	0.00440723	0.407053	-1.88991
Zfp952	0.264921	2.48849	3.31144	0.00444054	0.407053	-1.88914
Zfp956	0.312894	2.04839	3.30885	0.00446474	0.407053	-1.92322
G0s2	0.586043	6.811	3.29926	0.00455567	0.407053	-1.97052
Dock8	-0.206803	5.33111	-3.28686	0.00467589	0.407053	-1.99421
Acat1	-0.254676	8.69266	-3.27808	0.00476293	0.407053	-1.97784
Rcan2	-0.399109	2.10277	-3.27733	0.0047705	0.407053	-1.9707
Zfp661	0.258061	2.28028	3.27127	0.00483158	0.407053	-1.96852
Slco2a1	0.365475	6.6942	3.26236	0.00492285	0.407053	-2.04254
Zscan26	0.239297	5.76927	3.25885	0.00495923	0.407053	-2.05313
Phlda2	1.29571	-0.0750671	3.25276	0.00502312	0.407053	-2.38788
Gon4l	0.15192	4.70864	3.2518	0.00503323	0.407053	-2.04313
Ubtf	0.183141	6.19167	3.24813	0.00507215	0.407053	-2.0739
Sptb	0.503228	0.278441	3.24572	0.00509784	0.407053	-2.30722
Cops5	-0.118882	5.7007	-3.24554	0.00509984	0.407053	-2.07811
Cdh1	0.333718	6.20501	3.24523	0.00510309	0.407053	-2.07938
Icam4	0.755644	-0.713364	3.24172	0.00514085	0.407053	-2.57639
Ugt1a9	0.634205	4.03073	3.241	0.00514866	0.407053	-2.03324
Exoc6b	-0.280479	2.88638	-3.23943	0.00516561	0.407053	-2.00327
Polm	0.294854	2.59378	3.23691	0.005193	0.407053	-2.01278
Fabp2	-0.443657	6.42225	-3.23241	0.00524233	0.407053	-2.10253
Fabp1	-0.32515	11.6915	-3.22909	0.00527891	0.407053	-2.02999
Clic5	-0.412673	1.81171	-3.22828	0.00528788	0.407053	-2.07562
Mocs3	0.245699	3.42084	3.22825	0.0052882	0.407053	-2.03061
Gpr84	0.659566	-0.363042	3.22447	0.00533035	0.407053	-2.49905
Zdhhc13	0.247315	2.14917	3.22325	0.00534396	0.407053	-2.05685
Card6	0.239207	3.99949	3.2184	0.0053987	0.407053	-2.07378
Rasl11b	0.570179	2.302	3.2145	0.00544297	0.407053	-2.06258
Phf21b	0.766437	-0.650474	3.21169	0.00547519	0.407053	-2.59223
Entpd5	-0.215953	7.7022	-3.20882	0.00550819	0.407053	-2.1275
Psmc3	-0.130783	7.00648	-3.20735	0.00552519	0.407053	-2.14305
Slc38a4	-0.290864	9.22947	-3.20566	0.00554486	0.407053	-2.10409
Acot8	-0.225593	4.61698	-3.20431	0.00556053	0.407053	-2.12932
Tmem268	0.301517	2.99927	3.20289	0.00557713	0.407053	-2.06772
Rai14	0.183326	5.32647	3.20165	0.00559165	0.407053	-2.15674
E130307A14Rik	-0.532677	-1.13585	-3.20115	0.00559754	0.407053	-2.73929
Klhl25	0.230338	4.48625	3.19832	0.00563091	0.407053	-2.13506
Dpy19l3	-0.505506	3.01187	-3.19457	0.00567535	0.407053	-2.08254
Adam22	0.581514	-1.61992	3.19328	0.00569062	0.407053	-2.88413
Maco1	-0.210701	5.49788	-3.18935	0.00573776	0.407053	-2.18317
Gpnmb	0.959979	-1.58246	3.18918	0.0057398	0.407053	-2.87736
Parp2	0.291919	2.81152	3.18883	0.00574401	0.407053	-2.09231
Pcca	-0.192831	5.87879	-3.186	0.00577817	0.407053	-2.19275
Nr4a2	-0.610145	-0.738002	-3.1853	0.00578662	0.407053	-2.64557
Znhit2	0.187835	4.49767	3.18247	0.00582107	0.407053	-2.16541
Psmd1	-0.133634	7.24673	-3.17974	0.00585452	0.407053	-2.19135
Mettl3	0.159123	3.97624	3.178	0.0058759	0.407053	-2.14764
Lhpp	-0.380983	5.59599	-3.17581	0.00590285	0.407053	-2.21026
Acaa1b	-0.336134	10.8523	-3.17523	0.00591003	0.407053	-2.13708
Zfp110	0.217417	5.10398	3.17045	0.00596959	0.407053	-2.21065
Ncoa5	0.181154	5.08693	3.16912	0.00598617	0.407053	-2.21269
Trmt61b	0.330426	2.39702	3.16539	0.00603315	0.407053	-2.14119
Zswim3	0.370102	0.808863	3.16438	0.00604593	0.407053	-2.30754
Serpine2	-0.691508	3.81443	-3.16076	0.00609195	0.407053	-2.17098
Bmp7	-0.421323	0.209248	-3.1601	0.00610041	0.407053	-2.43578
Ntrk2	-1.14382	-0.737109	-3.15654	0.00614607	0.407053	-2.67711
Nln	-0.180618	4.52816	-3.15596	0.00615344	0.407053	-2.21663
Slc39a4	0.328865	5.30704	3.15455	0.00617163	0.407053	-2.24594
Rabl6	0.196446	4.95384	3.15289	0.00619317	0.407053	-2.23923
Nab2	0.288743	4.34733	3.1518	0.00620725	0.407053	-2.21581
Fam107b	-0.185778	5.84086	-3.15146	0.00621168	0.407053	-2.25846
Gpd1	-0.286891	9.52639	-3.14808	0.00625583	0.407053	-2.20623
Slc35g1	-0.298532	4.72494	-3.14763	0.00626171	0.407053	-2.24073
Ugdh	-0.190276	6.77236	-3.14677	0.00627303	0.407053	-2.26181
Dapk1	0.271574	6.64603	3.14639	0.00627807	0.407053	-2.26417
Gdf15	0.705264	2.59714	3.13968	0.00636683	0.410842	-2.17973
Lonp2	-0.170217	8.54633	-3.13308	0.00645536	0.414495	-2.25303
Pycr2	0.449225	3.47271	3.13092	0.0064846	0.414495	-2.20899
Slc1a2	-0.393111	7.08589	-3.12723	0.00653482	0.415439	-2.29387
Psmd2	-0.143234	7.78003	-3.12391	0.00658045	0.415439	-2.2864
Acot6	0.784599	-0.37017	3.12311	0.00659136	0.415439	-2.62072
Apom	0.168887	7.63692	3.12003	0.00663403	0.416193	-2.29665
Tnfrsf10b	0.86742	-1.08531	3.11242	0.00674048	0.420478	-2.81678
Prlr	0.325263	6.31718	3.10897	0.00678921	0.420478	-2.33846
Paxbp1	0.198463	4.50396	3.1071	0.00681585	0.420478	-2.30728
Rdh16f2	0.403503	5.78553	3.10588	0.00683326	0.420478	-2.34487
4930562F07Rik	-0.448622	0.24372	-3.1024	0.00688304	0.420478	-2.50372
Lactb2	-0.1958	7.34966	-3.10083	0.00690571	0.420478	-2.33873
Mogat1	-0.581839	-1.20147	-3.09987	0.00691954	0.420478	-2.86025
Eva1c	0.901461	-1.01879	3.09107	0.00704809	0.42162	-2.82168
Lgalsl	0.371546	4.50091	3.08711	0.00710661	0.42162	-2.34459
2700097O09Rik	0.293701	1.67397	3.08608	0.00712185	0.42162	-2.31444
Cog4	-0.160859	6.09222	-3.08219	0.00717993	0.42162	-2.39027
Plxnb1	0.35508	6.75722	3.07395	0.00730464	0.42162	-2.40009
Atg7	-0.178719	5.48669	-3.0705	0.00735743	0.42162	-2.40875
Tent5c	0.517272	2.6448	3.06976	0.00736876	0.42162	-2.29924
Lamb3	-0.574893	3.91846	-3.06565	0.00743234	0.42162	-2.352
Napepld	0.358931	1.09205	3.06355	0.00746486	0.42162	-2.41106
Creb3l3	-0.156008	8.47999	-3.06254	0.00748068	0.42162	-2.38637
AW011738	0.520008	4.57007	3.05998	0.00752074	0.42162	-2.39862
Tex264	-0.192061	5.63537	-3.05786	0.00755408	0.42162	-2.43467
Nedd4l	0.218616	6.39977	3.05785	0.00755429	0.42162	-2.43473
Dnmt3b	0.520964	1.93213	3.05669	0.00757252	0.42162	-2.34313
Ccng1	0.200343	5.09769	3.05507	0.00759826	0.42162	-2.42876
Klc4	-0.201392	5.48861	-3.05499	0.00759947	0.42162	-2.43811
Ly75	0.528329	0.543022	3.0547	0.00760415	0.42162	-2.50876
Shroom1	0.253033	5.53908	3.05349	0.00762331	0.42162	-2.4417
Aen	0.323181	4.01314	3.05345	0.00762392	0.42162	-2.3801
Osgep	-0.211541	3.55658	-3.05217	0.0076444	0.42162	-2.35576
Ppp6r2	-0.13365	5.09616	-3.0515	0.00765507	0.42162	-2.43544
Idh1	-0.167796	8.09317	-3.04957	0.00768595	0.42162	-2.41934
Ajuba	0.43413	3.79398	3.04887	0.00769714	0.42162	-2.3753
Pwp1	0.188016	4.29293	3.04772	0.00771556	0.42162	-2.40719
Khdrbs3	-0.285274	4.10858	-3.04769	0.00771617	0.42162	-2.39656
Ppard	0.24386	3.34251	3.0407	0.00782941	0.42609	-2.36576
Zfp51	0.324387	2.10169	3.03573	0.0079109	0.426508	-2.3688
Zfp14	0.426418	0.504711	3.03307	0.00795487	0.426508	-2.54533
Tbcel	-0.212756	6.31103	-3.03235	0.00796694	0.426508	-2.48364
Rhbdd2	-0.200455	4.18144	-3.03124	0.0079854	0.426508	-2.43129
Pex19	-0.161436	6.86426	-3.03015	0.00800355	0.426508	-2.48116
Lpin1	-0.629362	4.67219	-3.02297	0.00812424	0.426508	-2.47271
Per3	-0.720588	3.668	-3.01629	0.00823795	0.426508	-2.42712
Magi1	-0.158639	4.9348	-3.01619	0.00823965	0.426508	-2.49628
4930523C07Rik	-0.347794	2.22038	-3.01503	0.0082596	0.426508	-2.3987
Lin7a	0.223459	4.82399	3.01332	0.00828908	0.426508	-2.49734
Map3k15	-0.162651	4.49025	-3.01236	0.00830568	0.426508	-2.48366
Triobp	-0.24257	4.15789	-3.01135	0.00832327	0.426508	-2.4667
Ice1	0.227105	4.85004	3.011	0.00832928	0.426508	-2.50277
2810021J22Rik	0.356126	1.99499	3.00885	0.00836664	0.426508	-2.41741
Igf2r	-0.144471	6.0603	-3.00851	0.00837262	0.426508	-2.52971
Tmem171	0.983043	-1.68242	3.00751	0.00838998	0.426508	-3.07269
Zfp958	0.324653	2.22653	3.00638	0.00840974	0.426508	-2.41285
Rars2	0.219264	3.81475	3.00593	0.00841777	0.426508	-2.45505
Etfdh	-0.156925	8.48484	-3.00346	0.00846113	0.426508	-2.49631
Mup20	0.297089	10.311	3.00315	0.00846658	0.426508	-2.45996
1700003E16Rik	0.345151	1.51194	3.00039	0.00851531	0.427374	-2.46209
Sgms1	-0.22838	3.46739	-2.99672	0.00858066	0.428548	-2.45093
Isoc2a	-0.192285	7.02908	-2.99553	0.00860196	0.428548	-2.54342
Snhg5	0.300216	1.87424	2.99014	0.00869886	0.428913	-2.45362
Acsf2	-0.185896	7.804	-2.98957	0.00870921	0.428913	-2.53799
Zfp68	0.182009	3.99548	2.989	0.00871956	0.428913	-2.49763
Rpap1	0.18963	4.19923	2.9881	0.00873588	0.428913	-2.51211
Slc29a3	0.259257	2.8617	2.98367	0.00881687	0.431326	-2.4499
Ube2h	-0.261622	5.52623	-2.97075	0.00905689	0.436026	-2.59749
St3gal6	-0.346346	0.497705	-2.96934	0.00908339	0.436026	-2.63363
Zfp558	0.491627	-0.253407	2.96877	0.00909418	0.436026	-2.77863
H2-Eb1	0.412956	3.76197	2.9672	0.009124	0.436026	-2.52227
Psma6	-0.112663	6.54531	-2.96551	0.0091561	0.436026	-2.60735
Nfix	-0.187309	6.31704	-2.96491	0.00916752	0.436026	-2.61069
Polr1b	0.210426	4.7804	2.95707	0.00931798	0.436026	-2.60057
Akt1s1	-0.14617	5.9341	-2.95637	0.00933167	0.436026	-2.62789
Grb14	-0.17331	5.81454	-2.95603	0.00933818	0.436026	-2.62813
Ubap1l	-0.849903	-2.11344	-2.95383	0.00938089	0.436026	-3.22481
Brd8	0.138373	4.33529	2.95363	0.00938485	0.436026	-2.58407
Prpf40b	0.176999	4.01564	2.95339	0.00938949	0.436026	-2.56424
Dtx4	0.288448	4.64665	2.95075	0.00944113	0.436026	-2.60619
Cpox	-0.205822	7.74877	-2.95035	0.0094491	0.436026	-2.61242
Arntl2	0.694695	-0.346021	2.95031	0.00944987	0.436026	-2.82041
Neat1	0.640698	9.8975	2.9489	0.00947742	0.436026	-2.56643
Cyp4f16	0.479816	0.233247	2.94822	0.00949095	0.436026	-2.70819
Ccdc125	0.225948	3.17323	2.94816	0.00949212	0.436026	-2.52262
Mfsd4b1	-0.260302	5.2861	-2.93794	0.00969554	0.441895	-2.65418
Dmac1	-0.192944	4.44525	-2.93668	0.00972096	0.441895	-2.62173
Itgae	0.594688	-1.23177	2.93462	0.00976272	0.441895	-3.03521
Setd4	0.406277	2.80836	2.93182	0.0098195	0.441895	-2.53831
Epm2aip1	0.361615	5.6815	2.93069	0.00984253	0.441895	-2.67464
Ugt3a1	-0.288289	5.61557	-2.92686	0.00992111	0.441895	-2.68114
Psmb2	-0.154352	5.93654	-2.92614	0.009936	0.441895	-2.68463
Tprn	0.268552	2.43801	2.92381	0.00998397	0.441895	-2.54753
Sulf2	-0.353621	3.21926	-2.92262	0.0100087	0.441895	-2.56988
Ak7	0.723026	-2.0086	2.92052	0.0100523	0.441895	-3.22878
Dcps	-0.244045	4.16013	-2.91805	0.010104	0.441895	-2.63866
Klhdc8a	0.372988	2.5146	2.91607	0.0101455	0.441895	-2.56073
Cplane2	0.688487	-2.17503	2.9145	0.0101787	0.441895	-3.2723
Exoc6	-0.156636	4.11405	-2.91428	0.0101833	0.441895	-2.64256
9930104L06Rik	0.210078	2.83274	2.91305	0.0102092	0.441895	-2.5713
P3h1	0.246515	4.77219	2.91224	0.0102265	0.441895	-2.68364
Aldh7a1	-0.150836	8.5605	-2.90673	0.0103438	0.441895	-2.67355
H1f0	0.167789	7.12555	2.90437	0.0103945	0.441895	-2.71214
Cabyr	-0.690499	1.88605	-2.90393	0.0104041	0.441895	-2.59129
Smyd5	0.221654	4.36718	2.8999	0.0104913	0.441895	-2.68508
Pnpla6	0.14764	5.26638	2.89962	0.0104974	0.441895	-2.72532
Gpr153	-0.376129	0.228947	-2.89553	0.0105866	0.441895	-2.77796
Syf2	-0.169084	4.83282	-2.89371	0.0106266	0.441895	-2.72081
B4galt5	0.31792	6.23167	2.89355	0.0106301	0.441895	-2.745
Gstk1	-0.290118	6.20953	-2.89316	0.0106387	0.441895	-2.74586
Naa20	0.144413	3.38377	2.89218	0.0106604	0.441895	-2.63297
Cldn1	0.247022	6.80166	2.8873	0.0107685	0.441895	-2.75005
Atp6ap2	0.223879	4.69574	2.8863	0.010791	0.441895	-2.72821
Ubox5	0.266534	2.68368	2.88157	0.010897	0.441895	-2.62153
Setd7	0.38326	3.66723	2.87885	0.0109584	0.441895	-2.67551
Ttf1	0.222002	4.21747	2.8784	0.0109687	0.441895	-2.71509
Psmb10	0.223739	4.51413	2.87694	0.011002	0.441895	-2.73599
Ptcd2	0.120921	4.96308	2.87546	0.0110357	0.441895	-2.76008
Abhd8	0.417288	2.5622	2.87346	0.0110813	0.441895	-2.63309
Nr1d2	-0.59543	5.30001	-2.87326	0.0110859	0.441895	-2.77527
Ddx18	0.224692	4.14902	2.87025	0.0111551	0.441895	-2.72546
Ubxn8	-0.133951	4.46409	-2.86892	0.0111859	0.441895	-2.7479
Itih2	0.201282	10.2729	2.86708	0.0112285	0.441895	-2.70787
Pygb	0.366266	2.69694	2.86429	0.0112933	0.441895	-2.65125
Kyat1	0.277292	7.0476	2.86262	0.0113325	0.441895	-2.79143
Zfp955b	0.245299	2.1466	2.86125	0.0113647	0.441895	-2.65332
Cdca7	0.345601	1.45823	2.86106	0.0113692	0.441895	-2.68085
Naip2	0.322951	1.93987	2.86039	0.0113848	0.441895	-2.65919
Gcdh	-0.219726	8.62692	-2.8592	0.0114128	0.441895	-2.75927
A230020J21Rik	0.611382	-0.403208	2.85912	0.0114148	0.441895	-2.9401
Dhrs9	0.7437	1.03416	2.85797	0.0114419	0.441895	-2.72025
Scn1b	0.400344	1.20638	2.85559	0.0114983	0.441895	-2.70798
Lnx2	0.198959	5.00263	2.85519	0.0115079	0.441895	-2.79925
C2cd3	-0.18825	3.70422	-2.85418	0.0115319	0.441895	-2.72254
Xkr9	-0.281811	4.14627	-2.85049	0.0116202	0.441895	-2.76136
Fkbp2	-0.168805	5.8037	-2.85024	0.011626	0.441895	-2.82592
Mast4	0.314417	2.43862	2.84862	0.011665	0.441895	-2.67337
Clmn	-0.233698	6.88522	-2.84645	0.0117174	0.441895	-2.82461
Lrp12	0.253678	1.98816	2.84441	0.011767	0.441895	-2.6836
Nrarp	-0.519668	0.00629281	-2.84399	0.0117772	0.441895	-2.88277
Pebp1	-0.263291	5.74868	-2.8433	0.0117939	0.441895	-2.83843
Pld3	0.151204	4.47289	2.84192	0.0118275	0.441895	-2.79806
Rdh16	-0.302004	5.8989	-2.84159	0.0118357	0.441895	-2.8424
Pck1	-0.980312	9.8994	-2.83965	0.011883	0.441895	-2.76502
S1pr3	-0.371078	1.44281	-2.83926	0.0118927	0.441895	-2.71519
Dtwd1	0.173666	2.8239	2.83501	0.0119975	0.441895	-2.70514
Rbp1	0.568092	3.40188	2.83471	0.0120049	0.441895	-2.73603
Trim32	0.163913	3.29722	2.83451	0.0120099	0.441895	-2.72962
Psmb6	-0.165818	6.83134	-2.834	0.0120224	0.441895	-2.84866
Mir1896	0.336889	1.25259	2.83342	0.0120368	0.441895	-2.73735
Tec	-0.209764	3.87069	-2.83304	0.0120463	0.441895	-2.77293
Wnt5a	0.67032	1.33368	2.83206	0.0120706	0.441895	-2.7334
Dpf1	1.27372	-1.37387	2.83195	0.0120733	0.441895	-3.16933
Slc16a1	0.295685	7.01825	2.83164	0.0120812	0.441895	-2.8495
Psmd11	-0.139944	6.69378	-2.83128	0.0120902	0.441895	-2.85599
P2ry2	-0.219187	3.40651	-2.82994	0.0121235	0.441895	-2.74477
Snapc4	0.219463	3.73505	2.82735	0.0121884	0.441895	-2.77302
Nol8	0.247426	4.12179	2.82637	0.0122131	0.441895	-2.80357
Gsdmd	0.225189	4.77629	2.82394	0.0122745	0.441895	-2.84719
Rad52	0.216581	2.05428	2.82359	0.0122834	0.441895	-2.71587
Vnn1	-0.414774	7.00088	-2.82248	0.0123115	0.441895	-2.86681
Ppp1r3c	0.357419	6.78733	2.82151	0.0123362	0.441895	-2.87258
Slc27a1	-0.452603	4.46204	-2.82042	0.0123639	0.441895	-2.83685
Rnf31	0.187438	4.97868	2.81963	0.0123841	0.441895	-2.86406
Agxt2	-0.30627	6.50026	-2.81914	0.0123967	0.441895	-2.88115
Trf	0.232592	13.9681	2.81808	0.0124237	0.441895	-2.73718
Tmem238	-0.241744	4.14578	-2.81655	0.0124628	0.441895	-2.82311
Pcgf1	0.299812	1.90332	2.81546	0.0124911	0.441895	-2.73203
Slc9a7	0.843714	-0.744951	2.81387	0.0125318	0.441895	-3.05893
St6gal1	0.289858	6.09363	2.81307	0.0125526	0.441895	-2.89539
Ccnd1	0.693438	5.75196	2.81243	0.0125691	0.441895	-2.89578
Abca14	0.809383	-1.51302	2.8056	0.0127474	0.441895	-3.22431
Cyp2e1	-0.344697	12.4586	-2.80511	0.0127602	0.441895	-2.77872
Slc25a29	0.323252	1.30543	2.80471	0.0127706	0.441895	-2.77654
Plp1	0.313772	0.180385	2.80247	0.0128298	0.441895	-2.9071
Rbm10	0.182981	5.53219	2.80169	0.0128503	0.441895	-2.91301
Lpin2	-0.509926	6.26275	-2.80142	0.0128576	0.441895	-2.91621
Olfm3	-0.418867	1.37727	-2.80094	0.0128702	0.441895	-2.77755
Itga6	0.431547	1.14722	2.80069	0.0128768	0.441895	-2.79425
Tef	-0.614926	6.33319	-2.79831	0.01294	0.441895	-2.92146
Suox	-0.137968	6.75214	-2.79775	0.012955	0.441895	-2.91715
Spidr	-0.232392	1.93687	-2.79714	0.0129713	0.441895	-2.76048
Lpar1	-0.491641	0.182102	-2.79562	0.013012	0.441895	-2.9157
Hsbp1l1	0.546485	0.290669	2.79548	0.0130158	0.441895	-2.89949
Aph1c	0.53376	-0.443778	2.79529	0.0130209	0.441895	-3.02271
Vcp	-0.210768	7.93563	-2.79458	0.0130397	0.441895	-2.89591
Usp2	-0.650798	3.477	-2.79314	0.0130785	0.441895	-2.81479
Zfpm1	-0.290254	6.65702	-2.7924	0.0130984	0.441895	-2.92852
Glt1d1	-0.456761	3.35154	-2.7921	0.0131064	0.441895	-2.8078
Atp9a	-0.181311	6.46409	-2.79123	0.0131301	0.441895	-2.93324
Slc25a48	-0.307552	2.55467	-2.78968	0.0131721	0.441895	-2.77384
Efcab2	-0.294443	1.07223	-2.78755	0.0132297	0.441895	-2.81969
Scamp5	0.305004	4.12676	2.78718	0.0132399	0.441895	-2.87506
Mrpl32	-0.147906	3.95268	-2.78687	0.0132482	0.441895	-2.86249
Riok1	0.204012	2.77757	2.78628	0.0132643	0.441895	-2.78655
Ccdc115	0.183191	3.46397	2.7862	0.0132665	0.441895	-2.82611
Tlr12	-0.492756	3.53643	-2.78599	0.0132722	0.441895	-2.83187
Msx1	0.66392	-1.35738	2.78395	0.013328	0.442122	-3.21332
Fam118b	0.200573	2.44502	2.78336	0.0133442	0.442122	-2.78213
Racgap1	0.568484	-1.14761	2.78089	0.0134121	0.442376	-3.17414
Man2a2	0.211466	5.40549	2.77828	0.0134845	0.442376	-2.9539
Tpm2	-0.654073	1.57747	-2.77674	0.0135273	0.442376	-2.80398
H2-Q7	0.344188	5.10811	2.77666	0.0135294	0.442376	-2.94822
Pes1	0.137358	5.11171	2.77216	0.0136551	0.442376	-2.95663
Nop56	0.247671	4.74267	2.77124	0.0136809	0.442376	-2.94238
Slc16a10	-0.209133	7.37865	-2.76996	0.013717	0.442376	-2.9551
Gck	0.213599	8.10548	2.76942	0.0137321	0.442376	-2.93753
Gata6	0.3211	3.46049	2.76881	0.0137494	0.442376	-2.85656
Zfp862-ps	0.448389	2.56595	2.7687	0.0137526	0.442376	-2.80926
Pex11g	-0.214211	5.40911	-2.7631	0.0139117	0.442376	-2.98197
Uggt2	0.336561	1.79623	2.76138	0.0139609	0.442376	-2.82037
Pla2g16	0.269054	2.03746	2.76112	0.0139683	0.442376	-2.81669
Dyrk1b	-0.464077	2.7393	-2.76038	0.0139895	0.442376	-2.829
Pccb	-0.19546	7.33763	-2.75996	0.0140016	0.442376	-2.97447
Rnf144b	0.227785	5.98064	2.75966	0.0140102	0.442376	-2.99432
A1bg	1.4086	0.529363	2.75666	0.0140968	0.442376	-2.91917
C2cd2	-0.175889	6.83005	-2.75602	0.0141152	0.442376	-2.99273
Fkbp11	0.33491	3.85697	2.75474	0.0141526	0.442376	-2.91262
Zfp322a	0.256854	4.44709	2.75188	0.0142359	0.442376	-2.96103
Apmap	-0.132519	4.91623	-2.75173	0.0142401	0.442376	-2.98634
Hsd17b13	0.287677	8.52981	2.75019	0.0142852	0.442376	-2.96092
Sun2	-0.284359	5.83628	-2.7501	0.0142877	0.442376	-3.01152
Ier2	0.2786	4.24172	2.74951	0.0143051	0.442376	-2.9515
Nifk	0.202904	4.91289	2.74894	0.0143221	0.442376	-2.99133
Kcne3	0.541039	-1.2038	2.74713	0.0143751	0.442376	-3.21977
Tmem209	0.235823	3.38972	2.74683	0.0143839	0.442376	-2.89002
Ppfia2	-0.444368	-1.97021	-2.746	0.0144087	0.442376	-3.37267
Dbp	-1.35981	4.62976	-2.74331	0.0144883	0.442376	-2.98745
St6galnac6	0.167198	5.45881	2.74281	0.0145033	0.442376	-3.02036
Cd74	0.363134	5.48593	2.73966	0.014597	0.442376	-3.02662
Aqp4	-0.551405	2.53361	-2.73963	0.0145979	0.442376	-2.85689
Pstpip1	0.540816	-1.33245	2.73941	0.0146047	0.442376	-3.25253
Lsg1	0.191301	4.82338	2.73913	0.014613	0.442376	-3.00514
Gsr	-0.120517	6.37728	-2.73897	0.0146177	0.442376	-3.03055
Ehd3	-0.31263	5.80595	-2.73868	0.0146263	0.442376	-3.03239
Prkab1	0.17735	4.7642	2.73832	0.0146374	0.442376	-3.00365
Rpusd1	0.452439	0.944642	2.73828	0.0146384	0.442376	-2.90182
Paqr3	-0.212559	2.97088	-2.73751	0.0146616	0.442376	-2.87892
Abcc10	0.198121	4.20916	2.73633	0.0146972	0.442376	-2.97296
Hist1h1c	0.698064	6.32345	2.73609	0.0147044	0.442376	-3.03634
Mdfi	-0.474606	-0.897183	-2.73268	0.0148073	0.442376	-3.17676
Mir122	0.95501	-2.3595	2.73229	0.0148192	0.442376	-3.46156
Rbm47	-0.158618	6.44921	-2.73047	0.0148746	0.442376	-3.04538
Zfp229	0.252578	2.54557	2.72858	0.0149323	0.442376	-2.87564
Jph1	-0.736443	-0.864831	-2.72783	0.0149552	0.442376	-3.17605
Pla1a	0.167754	4.83521	2.72724	0.0149735	0.442376	-3.02743
Plbd1	-0.189859	5.37783	-2.72356	0.0150869	0.442376	-3.05389
Hpdl	1.06161	-2.17783	2.72319	0.0150981	0.442376	-3.43337
Eda2r	1.07789	-1.70667	2.72315	0.0150995	0.442376	-3.3411
Acad12	-0.328151	2.31209	-2.72075	0.0151736	0.442376	-2.88315
H1fx	1.10046	-1.25911	2.71715	0.0152861	0.442376	-3.26073
Ldhd	-0.250693	6.98608	-2.71678	0.0152975	0.442376	-3.06168
Tdo2	-0.353892	9.69981	-2.71601	0.0153217	0.442376	-2.99203
Dpyd	-0.146214	8.7474	-2.71581	0.0153281	0.442376	-3.0171
Snai1	0.45255	0.161391	2.71291	0.0154192	0.442376	-3.0255
Cldnd1	-0.179995	4.46305	-2.71286	0.0154209	0.442376	-3.03288
Skp1a	-0.117305	7.38013	-2.71201	0.0154477	0.442376	-3.06116
Dnaja4	0.570159	3.74018	2.71172	0.0154568	0.442376	-2.97981
Ptrhd1	-0.215121	1.65028	-2.70881	0.0155492	0.442376	-2.90621
Uap1l1	0.362718	2.14188	2.70805	0.0155734	0.442376	-2.90195
Plk2	0.318734	3.90285	2.70697	0.0156079	0.442376	-3.00177
Fam160b2	0.170694	3.72178	2.70687	0.0156111	0.442376	-2.98688
Morc2a	0.189714	4.58333	2.70498	0.0156714	0.442376	-3.05443
Zfp518a	0.373917	3.52484	2.70437	0.0156911	0.442376	-2.97503
Camk2b	-0.483115	3.23036	-2.70384	0.015708	0.442376	-2.95338
Ccs	-0.171016	7.39296	-2.7012	0.015793	0.442376	-3.08054
Kdm2b	0.205684	3.30111	2.70108	0.0157969	0.442376	-2.96331
Reep5	0.244584	3.64187	2.70081	0.0158057	0.442376	-2.99087
Tst	-0.15523	7.71911	-2.70057	0.0158133	0.442376	-3.07322
Lrrc4c	-0.667568	-1.00026	-2.70028	0.0158227	0.442376	-3.2302
Rnf113a1	0.417425	-0.0441732	2.69951	0.0158476	0.442376	-3.07196
Ift81	0.306438	1.35213	2.69837	0.0158847	0.442376	-2.9334
Gm10069	0.188238	9.23171	2.69751	0.0159125	0.442376	-3.03682
Vgll4	-0.21798	2.93194	-2.69736	0.0159176	0.442376	-2.94529
Gm15910	0.855719	-1.97941	2.69625	0.0159535	0.442376	-3.41801
Cyth3	-0.296894	2.15698	-2.69208	0.0160902	0.442376	-2.9278
Atxn1	0.574329	5.15	2.68868	0.0162023	0.442376	-3.11085
Gm6034	0.562519	-1.61761	2.68738	0.0162453	0.442376	-3.35737
Sstr2	0.669791	0.979526	2.68679	0.016265	0.442376	-2.973
Ndufb3	-0.187087	5.3144	-2.68457	0.0163388	0.442376	-3.12352
Sall2	0.364822	2.53324	2.68429	0.0163481	0.442376	-2.94879
Phb	-0.127904	6.15703	-2.68429	0.0163482	0.442376	-3.13237
4930579G24Rik	-0.646577	-1.22527	-2.683	0.0163912	0.442376	-3.28895
Abcb10	-0.207632	5.15056	-2.68227	0.0164158	0.442376	-3.12255
Gtpbp4	0.326913	5.34193	2.68047	0.0164761	0.442376	-3.13173
Sgsm3	0.165257	3.55777	2.68028	0.0164824	0.442376	-3.02004
Tchp	0.264905	1.82181	2.68016	0.0164867	0.442376	-2.9473
Tctn3	0.67425	0.136898	2.68006	0.01649	0.442376	-3.07098
Wdr62	-0.267109	1.26858	-2.67949	0.0165092	0.442376	-2.96567
Stra6l	0.161313	7.40111	2.67915	0.0165205	0.442376	-3.12045
4933408B17Rik	-0.583902	-1.79755	-2.67703	0.0165924	0.442376	-3.40069
Fxr2	-0.117674	5.75807	-2.67587	0.0166315	0.442376	-3.14714
Trub1	0.135817	4.49017	2.6748	0.0166678	0.442376	-3.1034
4933431E20Rik	0.376739	2.39126	2.6742	0.0166884	0.442376	-2.96105
Acadm	-0.179912	8.69967	-2.67329	0.0167194	0.442376	-3.09507
Glrx	-0.182573	4.97042	-2.67209	0.0167602	0.442376	-3.13395
Thumpd1	0.184676	4.60103	2.67206	0.0167615	0.442376	-3.11508
Kifc5b	0.414349	-1.28279	2.67132	0.0167866	0.442376	-3.31115
Zfp52	0.413446	-0.649802	2.67122	0.0167901	0.442376	-3.20096
Galnt4	-0.176109	4.55943	-2.67119	0.0167911	0.442376	-3.11416
Tpgs1	-0.207153	4.10347	-2.6708	0.0168044	0.442376	-3.0827
Supt7l	0.315067	4.00793	2.67049	0.016815	0.442376	-3.0754
Bbof1	-0.150884	4.9076	-2.67037	0.0168193	0.442376	-3.13431
Rbm43	0.376794	2.15704	2.67028	0.0168223	0.442376	-2.96288
Phf12	0.157021	5.20849	2.66884	0.0168718	0.442376	-3.14903
H2-Aa	0.389743	4.16267	2.66798	0.0169014	0.442376	-3.09237
Abraxas1	0.201271	2.24824	2.66674	0.0169443	0.442376	-2.96997
Bzw2	0.312902	2.89982	2.66449	0.0170219	0.442376	-2.99921
Cd209a	0.962039	-2.02098	2.66437	0.0170263	0.442376	-3.4536
B4galnt1	0.158164	6.93623	2.66349	0.0170567	0.442376	-3.15996
Cd2bp2	0.139107	4.89985	2.66273	0.0170834	0.442376	-3.14782
Zfp385a	0.285473	4.16652	2.66243	0.0170939	0.442376	-3.1026
AU041133	0.366957	1.28201	2.66233	0.0170973	0.442376	-2.99046
Champ1	0.277864	3.44317	2.66207	0.0171061	0.442376	-3.04232
C77080	-0.198585	6.37682	-2.66105	0.0171419	0.442458	-3.1732
Srsf3	0.22073	5.65415	2.65791	0.0172518	0.443201	-3.17883
Ankrd46	0.160199	6.04778	2.65752	0.0172654	0.443201	-3.18149
Edc4	0.213582	4.8298	2.65651	0.0173013	0.443201	-3.1557
Umad1	-0.173234	3.37096	-2.6541	0.0173863	0.443201	-3.05033
Tubb4b	-0.208381	7.13733	-2.64948	0.0175507	0.443201	-3.18091
Ano10	0.255419	3.19223	2.64901	0.0175674	0.443201	-3.0452
Mylip	-0.293858	3.22465	-2.64791	0.017607	0.443201	-3.04952
Nipal1	1.18283	1.02461	2.64726	0.0176301	0.443201	-3.02673
Clec10a	0.499014	-1.54927	2.64711	0.0176354	0.443201	-3.38288
Spatc1l	0.302617	2.27492	2.64375	0.0177564	0.443201	-3.00772
Plpp3	-0.241889	7.1459	-2.64324	0.0177751	0.443201	-3.19202
Osgin1	0.42096	8.18898	2.64286	0.0177887	0.443201	-3.16468
Ado	0.145277	4.53878	2.64265	0.0177962	0.443201	-3.16433
Pabpc4	0.173204	5.21155	2.64212	0.0178155	0.443201	-3.19766
Fbxl18	0.16865	2.59447	2.64125	0.0178473	0.443201	-3.02248
Ddx24	0.22369	5.78275	2.64104	0.0178546	0.443201	-3.21079
Ap3m2	0.417629	1.73295	2.63981	0.0178994	0.443201	-3.01116
Ano1	-0.350482	1.02155	-2.63922	0.0179211	0.443201	-3.0385
Fam76a	-0.234871	3.62388	-2.63916	0.0179233	0.443201	-3.09773
Trpc4ap	-0.105487	6.71463	-2.63803	0.0179644	0.443201	-3.2104
Elp2	0.15039	5.06291	2.63721	0.0179944	0.443201	-3.20113
Sdad1	0.232392	4.31706	2.6356	0.0180534	0.443201	-3.162
Nckap5	-0.568562	-1.29121	-2.63518	0.0180689	0.443201	-3.3488
Tnrc18	0.215832	6.54462	2.63402	0.0181116	0.443201	-3.22032
Aldh4a1	-0.207019	8.458	-2.62831	0.018323	0.443201	-3.18288
Mbl1	-0.188771	7.30868	-2.62671	0.0183827	0.443201	-3.21786
Gm20257	0.442857	1.33504	2.62624	0.0184004	0.443201	-3.04177
Zfp770	0.24407	2.67378	2.62491	0.01845	0.443201	-3.05328
Supt5	0.145456	6.82478	2.62423	0.0184755	0.443201	-3.23338
Wdr37	0.276913	3.78852	2.62421	0.0184763	0.443201	-3.13853
Mcm7	-0.184232	3.476	-2.62413	0.0184793	0.443201	-3.11107
Rnft1	0.12996	5.01626	2.62297	0.0185229	0.443201	-3.22491
Mthfd1l	0.673053	-0.345535	2.62283	0.0185283	0.443201	-3.20918
Klf9	-0.351609	6.39455	-2.62279	0.0185297	0.443201	-3.24252
Zfp846	0.266768	2.07628	2.62253	0.0185394	0.443201	-3.03825
Gde1	-0.167795	5.41824	-2.62225	0.0185499	0.443201	-3.23948
Pck2	0.289655	2.18225	2.6182	0.0187033	0.443201	-3.04689
Ciita	0.430735	0.512013	2.61702	0.018748	0.443201	-3.11008
Hsd17b4	-0.148583	9.29069	-2.61677	0.0187577	0.443201	-3.17934
Pzp	0.216136	12.4353	2.61535	0.0188117	0.443201	-3.10842
Adhfe1	-0.216004	6.12018	-2.61453	0.018843	0.443201	-3.25942
Slc30a1	0.1953	5.90595	2.61354	0.0188811	0.443201	-3.26126
Serac1	0.181733	3.14628	2.61325	0.0188921	0.443201	-3.10295
Mlh3	0.260501	4.00229	2.61163	0.0189544	0.443201	-3.17943
Chdh	-0.183527	7.96142	-2.61081	0.0189859	0.443201	-3.22875
Tbrg1	0.242295	5.85925	2.61051	0.0189977	0.443201	-3.26659
Ypel5	-0.249585	4.80905	-2.60963	0.0190315	0.443201	-3.23916
Pus7	0.179974	4.158	2.60935	0.0190424	0.443201	-3.19652
Crim1	-0.31607	4.02685	-2.60832	0.019082	0.443201	-3.18736
Mpv17l2	0.185084	3.48539	2.60796	0.0190959	0.443201	-3.13994
Tmtc4	-0.396108	1.59098	-2.60741	0.0191173	0.443201	-3.063
Cyp39a1	0.612799	4.13626	2.60716	0.019127	0.443201	-3.19867
Prmt6	0.296638	3.42306	2.6058	0.01918	0.443201	-3.13828
Gpatch4	0.243373	3.74529	2.60575	0.0191818	0.443201	-3.16709
Erf	-0.169951	5.02004	-2.60529	0.0191998	0.443201	-3.25696
Slc39a9	-0.109078	6.18344	-2.60487	0.0192162	0.443201	-3.27666
Gtpbp3	0.306377	3.913	2.60467	0.0192241	0.443201	-3.18401
Dhrs7b	-0.178159	3.55761	-2.60428	0.0192391	0.443201	-3.15277
Tmem218	0.450041	0.876946	2.60203	0.0193271	0.443201	-3.10077
Ccnq	0.229026	2.52415	2.60118	0.0193606	0.443201	-3.08543
Dapk2	0.29994	4.67852	2.60098	0.0193685	0.443201	-3.2476
Dctn2	-0.149519	6.54678	-2.60016	0.0194008	0.443201	-3.28159
Ddt	-0.169392	7.91768	-2.5984	0.0194699	0.443201	-3.25224
Gmpr	-0.492137	-0.527526	-2.59706	0.0195227	0.443201	-3.26581
Nubpl	-0.224	2.51206	-2.59687	0.0195304	0.443201	-3.09196
Arrdc3	0.70867	6.35276	2.59429	0.019633	0.443201	-3.29452
Etfa	-0.137341	8.06538	-2.59333	0.019671	0.443201	-3.25709
Ctse	-0.539581	-0.508969	-2.59332	0.0196715	0.443201	-3.26737
A930024E05Rik	0.367299	-0.679062	2.59306	0.0196819	0.443201	-3.29302
Coq10b	-0.37248	4.1202	-2.59263	0.0196992	0.443201	-3.22311
Camkk2	0.278012	4.25336	2.59157	0.0197414	0.443201	-3.23562
Jarid2	0.161121	3.98524	2.59148	0.019745	0.443201	-3.21355
Atic	0.194654	5.20855	2.59028	0.0197931	0.443201	-3.29122
Orc5	0.210752	3.78118	2.59026	0.0197937	0.443201	-3.19744
Btbd9	-0.1336	4.16433	-2.58751	0.0199044	0.443201	-3.23574
Spdya	0.477675	0.412662	2.58695	0.019927	0.443201	-3.15995
Polr1a	0.219433	5.17796	2.5862	0.0199571	0.443201	-3.29745
Acsm3	-0.221151	6.24628	-2.58577	0.0199746	0.443201	-3.31074
Aqp9	-0.286744	8.41968	-2.58576	0.0199749	0.443201	-3.26004
Osgepl1	-0.144638	3.57206	-2.58555	0.0199834	0.443201	-3.1866
D230025D16Rik	-0.299548	5.093	-2.58475	0.020016	0.443201	-3.29691
Aldh6a1	-0.139897	8.38295	-2.58465	0.0200199	0.443201	-3.26313
Rsl1d1	0.17209	5.71729	2.58445	0.020028	0.443201	-3.31262
Cfap54	-0.525856	-1.28402	-2.58428	0.020035	0.443201	-3.39841
Pcsk5	0.165419	3.94698	2.58394	0.0200488	0.443201	-3.22352
Coil	0.253068	2.54898	2.58108	0.0201652	0.443201	-3.11952
Adipor2	-0.162297	8.85657	-2.57963	0.0202244	0.443201	-3.25766
Btg3	0.33492	1.96642	2.57876	0.0202599	0.443201	-3.10606
Ddx31	0.200639	3.22959	2.57784	0.0202979	0.443201	-3.16996
Psmd7	-0.121197	6.29962	-2.57726	0.0203219	0.443201	-3.32568
Tlr5	-0.344464	2.84482	-2.57612	0.0203685	0.443201	-3.14439
4931406C07Rik	-0.227948	7.30769	-2.5758	0.0203818	0.443201	-3.30951
Dusp12	0.135003	4.32693	2.5756	0.0203899	0.443201	-3.26962
Npas2	0.768167	1.73917	2.57223	0.0205297	0.443201	-3.11528
Trim25	0.284672	6.71771	2.5719	0.0205432	0.443201	-3.32978
Fancl	-0.187631	2.46804	-2.57162	0.020555	0.443201	-3.13128
Gusb	0.187218	4.73437	2.57108	0.0205773	0.443201	-3.30421
Nek4	0.188011	3.91346	2.57031	0.0206094	0.443201	-3.24444
Zfp266	0.268143	4.41691	2.57016	0.0206156	0.443201	-3.28574
Zfp334	0.397082	1.10094	2.56948	0.0206442	0.443201	-3.1346
Cdh4	-0.469693	0.107029	-2.56915	0.020658	0.443201	-3.21567
Glce	0.242649	4.68003	2.56792	0.0207093	0.443201	-3.3068
Bsdc1	-0.183992	5.64719	-2.5679	0.02071	0.443201	-3.34167
Pomk	0.267785	2.92447	2.56757	0.0207238	0.443201	-3.16404
Notch4	-0.34639	1.84039	-2.56648	0.0207697	0.443201	-3.12423
Mrgpre	0.422485	-0.582888	2.56583	0.0207967	0.443201	-3.30936
Gm9895	-0.587968	-1.45823	-2.56544	0.0208133	0.443201	-3.4455
Ggh	0.162605	2.95935	2.5641	0.0208696	0.443201	-3.17233
Pnpla7	-0.18911	7.30658	-2.56409	0.0208703	0.443201	-3.33052
Qtrt1	0.233356	1.82476	2.56392	0.0208773	0.443201	-3.12812
Stat2	0.237996	7.00299	2.56365	0.0208887	0.443201	-3.33881
2700062C07Rik	0.182453	2.74415	2.56111	0.0209962	0.443201	-3.16301
Rfx5	0.217885	4.03988	2.55983	0.0210506	0.443201	-3.274
Atl2	-0.173349	6.3497	-2.5596	0.0210602	0.443201	-3.35701
Slc16a6	0.359893	4.58028	2.55791	0.0211322	0.443201	-3.31845
Nipa1	0.43246	0.649523	2.5575	0.0211499	0.443201	-3.17876
Mtm1	-0.219282	3.10656	-2.5573	0.0211586	0.443201	-3.19489
Gm2a	0.199911	6.54931	2.55685	0.0211775	0.443201	-3.35952
Siglech	0.467644	-0.766455	2.55659	0.0211887	0.443201	-3.34635
Tmc3	0.598082	-1.99351	2.55611	0.0212095	0.443201	-3.54275
Lrfn3	0.262372	4.20811	2.55563	0.0212298	0.443201	-3.29559
Akap17b	0.34826	3.68764	2.55542	0.0212391	0.443201	-3.24952
Ghitm	-0.10327	7.84083	-2.55503	0.0212556	0.443201	-3.33191
4931403G20Rik	0.620141	-1.94848	2.5547	0.0212699	0.443201	-3.53648
Nid2	0.232671	3.15882	2.55325	0.0213323	0.443201	-3.20597
Iba57	-0.243309	4.08693	-2.55247	0.0213659	0.443201	-3.29111
Spindoc	0.222033	2.24046	2.55129	0.0214166	0.443201	-3.15543
Fam43a	0.238906	2.76661	2.55067	0.0214436	0.443201	-3.1817
Gm4788	0.191566	7.54399	2.55061	0.0214461	0.443201	-3.34813
Tmem143	-0.186631	4.34854	-2.55051	0.0214504	0.443201	-3.31565
Shtn1	0.183339	6.11229	2.55036	0.021457	0.443201	-3.37514
Crem	-0.282811	3.80187	-2.54965	0.0214879	0.443201	-3.27024
Ranbp6	0.205085	4.07454	2.54746	0.0215829	0.443809	-3.29881
Mfsd13a	0.319325	2.10664	2.54617	0.0216392	0.443809	-3.15981
Syde2	-0.337754	2.58822	-2.54561	0.0216635	0.443809	-3.17958
Rad23b	-0.11994	8.16734	-2.54521	0.0216809	0.443809	-3.33979
Ufsp2	0.152838	4.9915	2.54521	0.0216812	0.443809	-3.3634
AI506816	0.616767	-0.845041	2.5406	0.0218839	0.447101	-3.37528
Ptpmt1	-0.158285	5.52446	-2.53966	0.0219251	0.447101	-3.39035
Pgd	-0.158545	4.50627	-2.53859	0.0219725	0.447101	-3.34802
1700017B05Rik	0.236082	4.6097	2.53811	0.0219937	0.447101	-3.3555
Dpys	-0.195003	7.76865	-2.53781	0.022007	0.447101	-3.3646
Ankrd39	0.194404	2.17384	2.53489	0.0221371	0.449072	-3.17948
Arl14ep	0.190508	3.59624	2.53131	0.0222972	0.450309	-3.28262
Nop2	0.213466	5.09069	2.53081	0.0223196	0.450309	-3.39336
Mocs1	-0.237843	6.89552	-2.53067	0.0223259	0.450309	-3.4002
Hddc2	0.571886	-0.946698	2.52996	0.022358	0.450309	-3.40158
Slc6a16	-0.526418	0.967725	-2.52859	0.0224196	0.450309	-3.19917
Exo5	0.275192	1.64	2.52835	0.0224305	0.450309	-3.1825
Zfp13	0.445149	-0.405634	2.52805	0.0224441	0.450309	-3.32839
Acsf3	-0.135118	5.11184	-2.52761	0.0224639	0.450309	-3.39988
Mbl2	0.214962	7.62257	2.52631	0.0225232	0.45083	-3.3892
Nudt3	-0.106392	4.98343	-2.5251	0.0225779	0.450956	-3.39886
Prpf39	0.16724	4.60869	2.5247	0.022596	0.450956	-3.3792
Osbpl9	-0.173146	6.47232	-2.52224	0.0227083	0.45209	-3.42251
Naf1	0.1892	2.15376	2.52199	0.0227196	0.45209	-3.19929
Arhgap18	-0.318479	2.70666	-2.52066	0.0227807	0.452641	-3.2274
Cdc42ep3	0.384246	0.570805	2.51832	0.0228881	0.453664	-3.23771
Them4	-0.275556	4.24214	-2.51773	0.0229154	0.453664	-3.3651
Sdc2	0.255544	7.24966	2.51735	0.0229326	0.453664	-3.41542
Sdha	-0.11267	8.68227	-2.5163	0.0229813	0.453963	-3.37487
Egln2	-0.142085	6.10265	-2.51543	0.0230218	0.454102	-3.43769
Foxo3	-0.240991	3.90992	-2.51253	0.0231562	0.455968	-3.345
Gulo	-0.313016	8.35696	-2.51038	0.0232567	0.455968	-3.39556
Wdr43	0.212192	4.76428	2.51025	0.0232625	0.455968	-3.41403
Mea1	-0.139525	5.07751	-2.51006	0.0232714	0.455968	-3.42978
Mylk	-0.161948	7.01307	-2.50978	0.0232846	0.455968	-3.43479
Rbm28	0.139301	4.95113	2.5084	0.0233494	0.456195	-3.42701
Blnk	0.531939	0.932543	2.50783	0.0233763	0.456195	-3.2301
Psmc2	-0.114993	6.77535	-2.50722	0.0234047	0.456195	-3.44442
Nicn1	0.154235	3.75102	2.50658	0.0234349	0.456195	-3.34018
Zfp951	0.417997	0.810011	2.50325	0.0235922	0.456195	-3.24273
Rtkn	0.255752	4.38629	2.50184	0.023659	0.456195	-3.40422
Brca1	0.462359	0.39722	2.50168	0.0236667	0.456195	-3.27361
Slc7a2	-0.32808	7.62062	-2.50165	0.0236683	0.456195	-3.43298
Fam81a	0.716857	0.693403	2.5016	0.0236706	0.456195	-3.25189
H2-Q6	0.482594	3.61771	2.50109	0.023695	0.456195	-3.33666
Timm10	0.179776	3.84219	2.50054	0.023721	0.456195	-3.3593
Elovl1	0.209759	5.11179	2.50009	0.0237423	0.456195	-3.44883
Psmc4	-0.11083	6.68837	-2.49863	0.0238121	0.456195	-3.46129
Mtfr1	-0.122355	5.70259	-2.49858	0.0238148	0.456195	-3.46632
Slc34a2	0.966668	1.65019	2.49822	0.0238317	0.456195	-3.22806
Notch2	0.183776	6.3912	2.49791	0.0238467	0.456195	-3.46689
Nudt18	0.321542	3.9251	2.49743	0.0238695	0.456195	-3.37266
D2hgdh	-0.158211	4.12897	-2.49629	0.0239245	0.456195	-3.39321
Ccdc191	0.196265	1.93302	2.49544	0.0239653	0.456195	-3.23533
Pcna	-0.22456	3.78308	-2.49456	0.0240075	0.456195	-3.364
Bmp2	-0.363333	3.23771	-2.4942	0.0240251	0.456195	-3.31253
Galns	0.284246	2.37486	2.4927	0.0240976	0.456195	-3.25443
Rgn	-0.340289	9.01394	-2.49259	0.0241026	0.456195	-3.40612
Tepsin	0.161613	3.89141	2.49256	0.0241042	0.456195	-3.37788
Alas2	-0.22282	6.36263	-2.49146	0.0241573	0.456349	-3.47867
Tnrc6c	-0.135715	4.87511	-2.491	0.0241797	0.456349	-3.45415
Cfap126	0.449523	-0.282312	2.48882	0.0242855	0.4564	-3.35904
Uvrag	-0.153016	4.85925	-2.48852	0.0243006	0.4564	-3.45772
Pcdh1	0.154688	6.68593	2.4867	0.0243894	0.4564	-3.48254
Mrpl9	-0.131332	5.2467	-2.48639	0.0244044	0.4564	-3.47815
Ttc26	0.444418	-0.907845	2.48609	0.0244191	0.4564	-3.44253
Zfp263	0.200135	3.93384	2.48467	0.0244885	0.4564	-3.39562
Zfp641	0.604849	-1.76401	2.48384	0.0245295	0.4564	-3.57023
Hhipl2	0.597719	-0.899591	2.48331	0.0245554	0.4564	-3.44435
Sarm1	0.513922	-1.23786	2.48289	0.0245762	0.4564	-3.49261
Gls2	0.192953	7.74184	2.48146	0.0246467	0.4564	-3.46513
Bach1	-0.242553	5.37127	-2.48139	0.0246503	0.4564	-3.49071
Nsfl1c	-0.127789	5.755	-2.48133	0.0246531	0.4564	-3.49753
Casp2	0.194676	2.33757	2.48129	0.0246551	0.4564	-3.2709
Zfp820	0.461646	0.82157	2.48074	0.0246823	0.4564	-3.27324
Letm2	-0.482198	0.918463	-2.48039	0.0246996	0.4564	-3.26916
Gabarapl2	-0.139733	5.35536	-2.47996	0.0247212	0.4564	-3.49279
Grhpr	-0.161741	8.18006	-2.47773	0.0248317	0.457379	-3.45854
Dph7	0.302243	1.8755	2.47602	0.0249172	0.457379	-3.26417
Nelfa	0.154147	3.8062	2.47587	0.0249245	0.457379	-3.39845
Cyth2	-0.183613	4.1824	-2.47565	0.0249356	0.457379	-3.43372
Sgsh	0.256606	3.88048	2.47267	0.025085	0.457379	-3.41122
Mtap	0.14959	4.46464	2.47217	0.02511	0.457379	-3.46211
Syngap1	0.33464	1.04423	2.47103	0.0251674	0.457379	-3.27749
Zfp207	0.110848	6.31834	2.47099	0.0251692	0.457379	-3.51541
Psmb7	-0.105085	6.67437	-2.47099	0.0251696	0.457379	-3.51058
Loxl4	0.542074	2.1625	2.47058	0.0251901	0.457379	-3.28057
Coasy	-0.171575	6.87494	-2.46962	0.0252384	0.457379	-3.50912
Sema3b	-0.473249	-0.151761	-2.46908	0.0252656	0.457379	-3.36784
Egr1	1.10494	3.45854	2.46907	0.0252661	0.457379	-3.37579
Pepd	-0.139849	4.93341	-2.46897	0.0252714	0.457379	-3.4959
Zfp324	0.289337	4.1874	2.46866	0.0252868	0.457379	-3.4463
Cabin1	0.19575	4.85874	2.46812	0.0253143	0.457379	-3.49366
Chrd	0.171476	3.67297	2.4671	0.0253664	0.457709	-3.40036
Smtnl2	0.632396	-0.622285	2.46376	0.0255365	0.459405	-3.42916
Extl2	0.192223	2.92189	2.46375	0.0255366	0.459405	-3.33652
Dmwd	-0.122483	4.12271	-2.46225	0.0256134	0.459405	-3.45189
Suclg2	-0.19554	7.12519	-2.4602	0.0257187	0.459405	-3.51989
Rmdn2	-0.223875	5.29342	-2.45992	0.025733	0.459405	-3.52643
Egln3	-0.346453	4.84099	-2.45959	0.0257503	0.459405	-3.50773
Tex30	-0.308508	1.42948	-2.4588	0.0257908	0.459405	-3.28742
Tubgcp3	0.129132	3.92116	2.45754	0.0258558	0.459405	-3.44129
Map1lc3b	-0.167931	5.87411	-2.45663	0.0259032	0.459405	-3.54205
Sbf1	0.11583	5.97853	2.45607	0.025932	0.459405	-3.54334
2900005J15Rik	0.265555	2.45581	2.45583	0.0259447	0.459405	-3.31763
Cfi	0.195453	9.03206	2.45435	0.0260214	0.459405	-3.47219
Cux1	-0.12384	4.64976	-2.45402	0.0260387	0.459405	-3.50635
Nudcd2	0.149314	4.49124	2.45396	0.0260417	0.459405	-3.49588
G6pc	-0.898505	7.04875	-2.45231	0.0261277	0.459405	-3.53569
Fam83g	0.237067	1.96607	2.45187	0.0261506	0.459405	-3.30339
1810013L24Rik	-0.216282	5.01115	-2.45171	0.0261589	0.459405	-3.53002
Cwc22	0.155911	3.66866	2.45151	0.0261697	0.459405	-3.42658
Jrk	0.432532	1.20853	2.45119	0.0261861	0.459405	-3.30142
Peli3	0.466892	0.871638	2.45074	0.0262097	0.459405	-3.31242
Lap3	-0.106955	8.14733	-2.45066	0.0262141	0.459405	-3.507
Prrt2	0.495014	-1.25388	2.44969	0.0262651	0.459405	-3.52803
Ino80c	-0.165128	3.33194	-2.44924	0.0262886	0.459405	-3.39705
Psmb5	-0.14425	5.82423	-2.44874	0.0263149	0.459405	-3.55578
Rbfox2	0.17536	5.43858	2.44755	0.0263776	0.459405	-3.55231
Car5b	0.262098	1.12196	2.44695	0.0264088	0.459405	-3.30941
Gfod1	0.392864	1.99974	2.44594	0.0264624	0.459405	-3.31351
Prob1	0.27883	4.01363	2.44492	0.0265162	0.459405	-3.47177
Pitpnm2	-0.168202	5.84043	-2.44471	0.0265274	0.459405	-3.56296
Hps3	0.147337	3.26708	2.44345	0.026594	0.459405	-3.40054
Rab11fip5	0.357279	0.498194	2.44255	0.0266422	0.459405	-3.34377
Castor1	0.387228	0.780379	2.44193	0.0266751	0.459405	-3.32859
Smarcc1	-0.122852	5.08293	-2.4417	0.0266873	0.459405	-3.5508
Perp	-0.139114	6.51084	-2.44025	0.0267647	0.459405	-3.56747
Unc13b	0.401606	3.59333	2.44009	0.0267732	0.459405	-3.43847
Mitd1	0.213821	3.2959	2.44002	0.0267768	0.459405	-3.40904
Socs5	0.211631	3.14806	2.43978	0.0267898	0.459405	-3.39562
Naga	0.196694	4.4764	2.43964	0.0267973	0.459405	-3.5198
Sik3	-0.162448	5.50773	-2.43931	0.0268149	0.459405	-3.56826
Sectm1a	0.809594	-0.0985113	2.4391	0.0268261	0.459405	-3.39845
Mcm2	-0.273288	1.61603	-2.43865	0.0268503	0.459405	-3.31739
Ttyh2	-0.117987	6.71513	-2.43674	0.0269526	0.460574	-3.57031
Kifc3	0.142064	5.36163	2.43591	0.0269973	0.460756	-3.57074
Ptpn23	0.136365	4.9307	2.43435	0.0270814	0.46161	-3.55661
Adcy6	-0.310665	4.97599	-2.43193	0.0272127	0.462507	-3.56306
Slc4a3	0.411771	-0.739321	2.43152	0.0272347	0.462507	-3.47919
Zfp658	0.438361	0.338995	2.43113	0.027256	0.462507	-3.36992
Ccnyl1	-0.219666	2.01979	-2.43049	0.027291	0.462507	-3.33801
Slc16a5	0.765661	3.13801	2.43018	0.0273076	0.462507	-3.41066
Angptl4	-0.705215	5.25804	-2.42853	0.0273979	0.462507	-3.58062
Cdk2	-0.366833	2.70488	-2.42606	0.0275328	0.462507	-3.38162
Gnal	0.223054	2.50523	2.4259	0.0275415	0.462507	-3.36841
Nhsl1	0.350786	4.65659	2.42553	0.0275621	0.462507	-3.55658
Lrrc8b	0.514894	-1.67433	2.4255	0.0275634	0.462507	-3.61026
Cherp	0.172535	5.69557	2.42494	0.0275945	0.462507	-3.59651
Gzf1	0.119198	5.62639	2.42464	0.0276108	0.462507	-3.5962
Ppbp	0.73199	-2.20572	2.42401	0.0276459	0.462507	-3.68785
Slc35g2	0.340189	-0.757615	2.42392	0.0276509	0.462507	-3.4897
Gtf3c3	0.155791	3.32414	2.42368	0.0276641	0.462507	-3.4392
Adh6-ps1	-0.377376	5.82387	-2.42338	0.0276801	0.462507	-3.60045
Zfp273	0.267337	1.25459	2.42188	0.0277631	0.462776	-3.34284
Tesk1	-0.162323	4.84865	-2.42186	0.0277645	0.462776	-3.57427
Zfp62	0.18771	4.0951	2.42118	0.027802	0.462832	-3.5204
Zfp280d	0.144834	3.34857	2.42045	0.0278425	0.462937	-3.44703
Cltb	-0.170126	6.04805	-2.41825	0.0279649	0.463343	-3.60994
Trim80	0.376904	1.4987	2.41784	0.0279872	0.463343	-3.34761
Mug2	0.188744	8.20817	2.41769	0.0279961	0.463343	-3.56256
Zfp750	0.241196	3.89715	2.41755	0.0280037	0.463343	-3.50762
Phpt1	-0.223712	3.66854	-2.41591	0.028095	0.464287	-3.48716
Crybg2	-0.549435	0.539171	-2.41363	0.0282229	0.465699	-3.37938
Mgll	-0.222358	9.03203	-2.41316	0.0282492	0.465699	-3.54348
Desi2	0.199753	4.73274	2.41133	0.0283525	0.466503	-3.58596
Cobll1	-0.209673	5.50748	-2.4105	0.028399	0.466503	-3.61886
Brms1l	-0.165038	2.42507	-2.41047	0.0284012	0.466503	-3.38814
Lgr5	-0.36494	3.29808	-2.40906	0.028481	0.466878	-3.46106
Tspan7	-0.220158	3.66627	-2.40829	0.0285246	0.466878	-3.49986
Camk4	-0.712245	-0.0874246	-2.40787	0.0285483	0.466878	-3.4351
Srpx2	-0.28507	0.514356	-2.40729	0.0285814	0.466878	-3.38922
Fam118a	0.433431	1.04096	2.40702	0.0285963	0.466878	-3.36783
Ptk2b	-0.159911	6.07978	-2.40558	0.0286787	0.467568	-3.63209
Gabrb3	-0.620898	0.363697	-2.4042	0.0287571	0.467568	-3.40285
Ralgapa1	0.246229	3.28343	2.40287	0.0288336	0.467568	-3.46993
Dnase1l3	-0.26421	5.43338	-2.40282	0.0288366	0.467568	-3.63075
Ap1ar	-0.142144	4.41809	-2.40277	0.0288392	0.467568	-3.57939
Zfp764	0.326186	0.590206	2.4021	0.0288775	0.467568	-3.39181
Cdc42ep5	-0.434854	0.597261	-2.40147	0.0289137	0.467568	-3.39227
Fmo2	0.452242	2.9365	2.40127	0.0289253	0.467568	-3.4404
Gpn1	0.130597	3.99913	2.40086	0.0289491	0.467568	-3.54614
Ephx2	-0.124994	10.4381	-2.39984	0.0290075	0.467775	-3.5257
Nop58	0.312201	4.66666	2.39825	0.0290997	0.467775	-3.60468
Ckb	0.217095	2.12833	2.39678	0.0291846	0.467775	-3.39431
Trmt6	0.199307	4.01131	2.39643	0.0292046	0.467775	-3.55487
Med15	0.123607	5.3559	2.39638	0.0292078	0.467775	-3.63988
Rrp1b	0.316349	3.10733	2.39618	0.0292193	0.467775	-3.46409
Nudcd1	0.145337	4.33779	2.39579	0.0292422	0.467775	-3.58521
Snhg4	0.363173	0.380893	2.3954	0.0292646	0.467775	-3.41305
Arl6ip1	-0.173042	6.81959	-2.39526	0.0292726	0.467775	-3.64094
Chst13	0.241657	3.65178	2.3902	0.0295684	0.470269	-3.52895
Faap24	0.227116	1.31886	2.39016	0.0295708	0.470269	-3.38801
Flvcr1	0.379137	2.32818	2.38975	0.0295949	0.470269	-3.41525
Snx4	-0.116175	4.58797	-2.38962	0.0296024	0.470269	-3.61437
Pdgfrl	-0.592166	-0.911687	-2.38918	0.0296284	0.470269	-3.54549
Zfp775	0.25179	2.09868	2.38837	0.0296756	0.470269	-3.40603
Clec4g	-0.238971	4.99977	-2.38768	0.0297163	0.470269	-3.64147
Acox3	-0.135338	4.88567	-2.38751	0.0297268	0.470269	-3.6361
Fdx1	-0.181428	5.59809	-2.38726	0.029741	0.470269	-3.66124
Nkd1	-0.313422	2.74878	-2.38608	0.0298112	0.47029	-3.4496
C2cd4d	-0.42674	1.34422	-2.38607	0.0298118	0.47029	-3.39385
Ccdc86	0.259228	3.90162	2.38142	0.0300878	0.470682	-3.56972
Hlcs	0.327273	3.79718	2.38103	0.0301109	0.470682	-3.55964
Eps8l3	0.381235	0.491145	2.38092	0.0301178	0.470682	-3.42516
Acox2	-0.159108	7.57047	-2.38038	0.0301497	0.470682	-3.64695
Wdr41	-0.131371	4.04983	-2.38036	0.030151	0.470682	-3.58607
Oaf	-0.198199	7.87694	-2.38006	0.0301688	0.470682	-3.63823
Mmd	-0.20595	7.48821	-2.37942	0.0302076	0.470682	-3.65108
Edc3	-0.205972	3.86153	-2.37926	0.0302171	0.470682	-3.56925
Slc18b1	0.224444	2.27879	2.37891	0.0302379	0.470682	-3.4295
Spata5	0.276048	2.668	2.37888	0.0302397	0.470682	-3.45494
Got2	-0.137262	8.86686	-2.37878	0.0302458	0.470682	-3.608
Spg7	-0.133507	5.12009	-2.37858	0.0302576	0.470682	-3.66263
Nupr1l	0.448931	-1.27431	2.37807	0.0302882	0.470682	-3.60167
Tmem50b	0.257956	3.32374	2.37733	0.0303329	0.470776	-3.51648
Tpk1	-0.204181	3.41863	-2.37682	0.0303637	0.470776	-3.52709
Glis2	0.213884	1.1471	2.37201	0.0306541	0.473981	-3.41525
Usp15	-0.135119	5.03624	-2.37183	0.0306652	0.473981	-3.67076
Irgq	0.152057	5.45406	2.37166	0.0306753	0.473981	-3.68559
Cbr1	0.254108	5.93278	2.36996	0.0307789	0.475039	-3.69435
Pfdn2	-0.114757	4.74727	-2.36893	0.0308419	0.475042	-3.66037
Scand1	-0.168027	4.55003	-2.36756	0.0309256	0.475042	-3.64988
Pdcd11	0.247141	5.62144	2.36729	0.0309417	0.475042	-3.69641
Kcp	0.325388	3.27639	2.36711	0.030953	0.475042	-3.5286
Naaa	0.222549	1.59979	2.36687	0.0309674	0.475042	-3.42376
Gpatch3	0.176912	3.05421	2.36584	0.0310308	0.475042	-3.50897
Ppp1r3b	0.251603	8.43666	2.36549	0.0310521	0.475042	-3.64524
Ccdc142	0.181729	3.32304	2.36482	0.0310934	0.475042	-3.53717
Rnase4	-0.384852	8.52114	-2.36424	0.0311292	0.475042	-3.64454
Vezt	-0.18735	3.57779	-2.36423	0.0311296	0.475042	-3.56492
Timeless	0.176758	2.92291	2.36362	0.0311676	0.475087	-3.50057
Heatr1	0.228859	5.30611	2.3618	0.0312796	0.476196	-3.69858
Ten1	-0.412844	1.04265	-2.35892	0.0314585	0.476196	-3.43509
Hnf4g	0.88073	-2.24785	2.35854	0.0314821	0.476196	-3.74753
Esrrb	-0.476735	-0.898494	-2.35785	0.0315255	0.476196	-3.57689
Vcpkmt	0.30995	0.670698	2.35776	0.0315309	0.476196	-3.44713
Decr2	-0.157867	8.05549	-2.35753	0.0315451	0.476196	-3.67151
Ctla2a	-0.268903	0.43304	-2.35734	0.0315569	0.476196	-3.45907
Ly6e	0.326873	7.49146	2.35723	0.0315641	0.476196	-3.68939
Fastkd1	0.190167	4.39054	2.35715	0.031569	0.476196	-3.6558
Mst1r	0.770264	-1.35746	2.35678	0.0315918	0.476196	-3.63292
Eogt	0.162402	2.72142	2.35524	0.0316882	0.476608	-3.49699
Dnajc22	-0.154096	6.77724	-2.35471	0.0317215	0.476608	-3.71237
Xrcc2	0.426352	0.907073	2.35466	0.0317246	0.476608	-3.44373
Epha2	0.350033	5.63144	2.35297	0.0318306	0.477587	-3.72144
Fzd5	0.228237	4.23933	2.35202	0.0318908	0.477587	-3.65194
Slc6a21	-0.588471	-1.67603	-2.35194	0.0318955	0.477587	-3.67783
Ldlrap1	-0.137971	4.81886	-2.35029	0.0320001	0.477869	-3.69678
Asns	0.921131	2.29164	2.35019	0.0320058	0.477869	-3.47499
Nt5c2	0.272033	4.01955	2.3498	0.0320308	0.477869	-3.63514
Cutc	-0.140784	3.36725	-2.34896	0.0320839	0.477869	-3.56807
Zfp454	0.352195	0.590457	2.34872	0.0320991	0.477869	-3.46248
Marveld2	0.250795	3.61715	2.3483	0.0321259	0.477869	-3.59576
Parp3	0.261631	5.18409	2.34603	0.0322703	0.479122	-3.72164
Ptprt	-0.762794	-2.19	-2.34449	0.0323682	0.479122	-3.75136
Glt8d1	0.225462	3.52754	2.34424	0.0323843	0.479122	-3.59295
Rassf6	0.179882	3.72748	2.3441	0.0323934	0.479122	-3.61468
Engase	0.243423	3.41089	2.34373	0.0324167	0.479122	-3.58131
Zfp966	-0.958446	-1.9789	-2.34353	0.0324295	0.479122	-3.72451
Rtp3	0.194652	6.55891	2.34288	0.0324715	0.479122	-3.73683
Zbtb8a	0.34372	2.12979	2.34254	0.032493	0.479122	-3.47803
1500011B03Rik	0.372507	-0.0173278	2.34047	0.0326262	0.480563	-3.51053
Hyal3	-0.236263	0.950962	-2.33659	0.032877	0.482016	-3.46762
Acads	-0.131616	7.48372	-2.33627	0.0328977	0.482016	-3.72576
Cops6	-0.119429	6.37995	-2.33617	0.0329042	0.482016	-3.75088
Snx9	-0.0875124	5.22582	-2.336	0.0329151	0.482016	-3.74057
Cideb	-0.151819	7.71981	-2.33552	0.0329461	0.482016	-3.71986
Ctsz	0.161023	7.58531	2.33528	0.0329618	0.482016	-3.72438
Zfp9	0.578502	3.06684	2.33494	0.032984	0.482016	-3.56061
Smo	0.265653	3.6595	2.33452	0.0330111	0.482016	-3.62334
Wdr3	0.207008	4.24592	2.334	0.033045	0.482016	-3.68324
Syt1	-0.401028	1.58211	-2.33273	0.0331282	0.48271	-3.47365
Atg9a	-0.124611	5.94643	-2.33212	0.0331678	0.482768	-3.76004
Btc	0.342392	1.38675	2.3301	0.0333002	0.483691	-3.47468
Esam	-0.229571	2.7952	-2.33006	0.0333026	0.483691	-3.54352
C1ql3	0.383871	2.94402	2.32856	0.0334011	0.484331	-3.55928
Smad2	-0.140177	4.29318	-2.32827	0.0334202	0.484331	-3.69718
Notch1	0.190606	4.98963	2.32752	0.03347	0.484331	-3.74501
Sall1	0.184842	4.91162	2.32722	0.0334896	0.484331	-3.74157
Mrps2	0.179753	5.70233	2.32652	0.033536	0.484484	-3.76807
Nmrk1	0.239777	4.13238	2.32595	0.0335736	0.484512	-3.68662
Ykt6	-0.109289	6.26268	-2.32467	0.0336583	0.484809	-3.77185
Cenpb	-0.167523	6.75716	-2.32383	0.0337142	0.484809	-3.76617
Zfp865	0.1153	4.33661	2.3238	0.0337157	0.484809	-3.70844
Plekha1	0.202345	4.15405	2.32327	0.0337513	0.484809	-3.69316
Bco1	0.224012	2.81777	2.32224	0.0338195	0.484809	-3.55802
Ttc39c	-0.281666	7.53771	-2.32222	0.0338214	0.484809	-3.74827
Cebpe	-0.403256	2.21033	-2.32148	0.0338703	0.484809	-3.51473
Eci2	-0.162069	7.38701	-2.32032	0.0339477	0.484809	-3.75605
Ano8	0.247246	2.57557	2.32004	0.0339663	0.484809	-3.54149
Traf3ip1	0.181553	3.79875	2.31975	0.0339858	0.484809	-3.66309
Pphln1	0.136677	4.59657	2.31972	0.0339878	0.484809	-3.73515
Bphl	-0.255965	6.46762	-2.3184	0.034076	0.484857	-3.7804
Arhgap4	0.247431	2.85922	2.31651	0.0342029	0.484857	-3.5709
Ensa	-0.154781	5.1295	-2.3164	0.0342105	0.484857	-3.77046
Endod1	-0.221353	2.34197	-2.31331	0.0344191	0.484857	-3.5354
Lysmd2	0.612458	0.104005	2.31323	0.0344247	0.484857	-3.53494
Fnbp1l	0.184109	5.07607	2.31319	0.0344271	0.484857	-3.77374
2900009J06Rik	-0.510436	-0.710729	-2.31246	0.0344764	0.484857	-3.60507
Gm43951	0.170504	1.79216	2.31218	0.0344957	0.484857	-3.50967
Cstf2t	0.203841	5.15527	2.31198	0.034509	0.484857	-3.7791
Ddit4	0.471578	2.84614	2.31104	0.0345729	0.484857	-3.57849
Ndufaf4	0.17762	5.34682	2.30978	0.0346585	0.484857	-3.78964
Snai2	0.295277	2.00662	2.30919	0.0346987	0.484857	-3.52287
Taldo1	-0.112026	6.31453	-2.30907	0.0347074	0.484857	-3.7983
Rspo3	-0.271711	1.95185	-2.30834	0.034757	0.484857	-3.52167
Srsf1	0.172954	6.93268	2.3071	0.0348417	0.484857	-3.79109
Zfp697	0.281929	0.994258	2.30675	0.0348661	0.484857	-3.50803
Gm13807	0.662356	-1.7063	2.30626	0.0348992	0.484857	-3.72307
C330007P06Rik	-0.13427	4.48955	-2.30548	0.0349528	0.484857	-3.7518
E2f4	0.149054	4.86249	2.30522	0.0349707	0.484857	-3.77664
Ier5	0.474054	3.32955	2.30491	0.0349919	0.484857	-3.63665
Traf5	0.230436	2.9188	2.30486	0.0349958	0.484857	-3.5951
Mthfr	0.181481	5.01606	2.3043	0.0350343	0.484857	-3.78617
Syne1	0.257041	5.03386	2.30424	0.0350381	0.484857	-3.78714
Uhrf1bp1l	0.17754	5.9785	2.30416	0.0350436	0.484857	-3.80829
Xist	1.28332	-1.75473	2.30407	0.0350497	0.484857	-3.73091
Ciart	-0.814312	1.12601	-2.30327	0.0351049	0.484857	-3.51191
Tubb6	0.3126	3.12742	2.30318	0.0351113	0.484857	-3.61828
Ugt2b34	-0.128603	8.67493	-2.30312	0.035115	0.484857	-3.74354
Nt5c3b	0.372364	0.920801	2.30258	0.0351528	0.484857	-3.51471
Golga1	0.167579	4.81741	2.30177	0.0352084	0.484857	-3.77992
Inhbc	-0.364207	7.0904	-2.30152	0.0352256	0.484857	-3.7967
Slc27a4	-0.119253	5.50636	-2.30123	0.0352461	0.484857	-3.80841
Ppp1r13b	0.129415	4.51575	2.30093	0.0352669	0.484857	-3.7615
Tlr9	0.553641	-1.13754	2.30072	0.035281	0.484857	-3.66233
N4bp2l2	0.137796	4.94709	2.30029	0.0353113	0.484857	-3.78953
Psmd14	-0.130649	5.94167	-2.29984	0.0353424	0.484857	-3.81565
4931414P19Rik	0.311605	3.07611	2.29968	0.0353532	0.484857	-3.61875
Cd59a	-0.172844	4.91741	-2.29918	0.0353877	0.484857	-3.7899
Rarres1	-0.454101	5.7566	-2.29798	0.0354717	0.484857	-3.81782
Nif3l1	0.178998	3.81266	2.2979	0.0354771	0.484857	-3.70112
Rsu1	-0.187769	3.67538	-2.29724	0.0355233	0.484857	-3.68723
1110019D14Rik	0.249655	0.996259	2.29705	0.0355359	0.484857	-3.52133
Nrn1	0.209955	7.3469	2.29666	0.0355636	0.484857	-3.79776
Trmt61a	0.244622	3.60009	2.2954	0.0356512	0.484857	-3.68198
Selp	-0.200839	2.62568	-2.29358	0.0357789	0.484857	-3.5872
Armcx3	0.326013	3.02931	2.29288	0.035828	0.484857	-3.62508
Mlkl	0.455377	2.11168	2.29263	0.0358456	0.484857	-3.55333
Hilpda	0.384715	0.741375	2.29219	0.0358767	0.484857	-3.5323
Lrrc8d	0.204959	5.25206	2.29204	0.0358872	0.484857	-3.81706
Dynlrb1	-0.147618	5.7357	-2.2916	0.0359178	0.484857	-3.82851
Ak2	-0.199049	7.8456	-2.29141	0.0359317	0.484857	-3.79136
Fbf1	-0.287029	2.66284	-2.29	0.0360311	0.484857	-3.59593
Rfwd3	0.166052	4.35629	2.28994	0.036035	0.484857	-3.76749
Rab36	0.372916	3.44134	2.28988	0.0360392	0.484857	-3.67348
Eef1akmt3	0.793814	-1.64851	2.28976	0.0360479	0.484857	-3.73114
Tap1	0.195396	5.52129	2.2891	0.0360944	0.484857	-3.8295
Rbl1	0.418926	1.975	2.2879	0.0361796	0.484857	-3.55347
Prmt3	0.132787	3.95636	2.28778	0.0361883	0.484857	-3.73337
Pigu	-0.128578	3.77746	-2.28757	0.0362028	0.484857	-3.71456
H2-Ab1	0.332076	4.25645	2.28729	0.0362232	0.484857	-3.76334
Gstz1	-0.159851	8.8907	-2.28723	0.0362271	0.484857	-3.76297
Ahsg	0.138407	12.6615	2.28683	0.0362559	0.484857	-3.65312
Wdr36	0.177005	4.76412	2.2865	0.0362791	0.484857	-3.80271
Riox1	0.204642	2.32752	2.28647	0.0362811	0.484857	-3.57596
Fbxw7	-0.134	3.21805	-2.28543	0.0363554	0.485371	-3.65655
Hist1h4k	0.921464	-1.57257	2.28299	0.0365291	0.48721	-3.72851
Hirip3	-0.165307	2.6128	-2.28219	0.0365864	0.487495	-3.60405
Shank2	-0.674539	3.01925	-2.28114	0.0366618	0.487881	-3.64298
Zswim1	0.18095	2.61936	2.28072	0.0366921	0.487881	-3.60691
Zfp41	0.332936	1.65036	2.28029	0.0367234	0.487881	-3.55209
Mccc1	-0.140132	5.38999	-2.27912	0.0368073	0.488517	-3.84347
S100a1	-0.149001	5.66918	-2.2786	0.0368451	0.48854	-3.85001
Ddah1	-0.420111	6.48441	-2.27761	0.0369164	0.489007	-3.85017
Gabarapl1	-0.312036	8.03393	-2.27568	0.0370558	0.490044	-3.81198
Usp27x	-0.321408	0.303537	-2.27464	0.0371317	0.490044	-3.57127
Fgd2	0.281684	1.58007	2.27431	0.0371554	0.490044	-3.55876
Narf	-0.317088	5.01413	-2.27423	0.0371611	0.490044	-3.83738
Inava	0.876192	-2.3089	2.27375	0.037196	0.490044	-3.82384
Ankrd37	-0.802037	-1.62808	-2.27354	0.0372117	0.490044	-3.74357
Eri2	-0.181937	4.67523	-2.27196	0.0373263	0.490294	-3.82181
Kbtbd3	0.315361	0.732105	2.27196	0.0373268	0.490294	-3.55942
Ttll8	-0.689593	-0.562157	-2.27179	0.0373392	0.490294	-3.63539
Nol9	0.166213	4.9821	2.27087	0.0374063	0.490699	-3.84146
1810058I24Rik	-0.329681	5.1378	-2.27001	0.0374696	0.491055	-3.85012
St3gal3	-0.141338	6.45664	-2.26748	0.0376553	0.491092	-3.86784
Tesk2	-0.183109	3.97198	-2.26729	0.0376694	0.491092	-3.7692
Aldh1l2	0.6159	-0.884809	2.26722	0.0376743	0.491092	-3.67031
Gen1	-0.346607	-0.372194	-2.26712	0.0376813	0.491092	-3.6246
Aplf	-0.237363	1.10111	-2.26698	0.0376922	0.491092	-3.56233
Zwint	-0.103094	5.2951	-2.26623	0.0377475	0.491092	-3.86253
1700021F05Rik	0.213786	4.20649	2.26505	0.0378342	0.491092	-3.7961
Lyve1	0.336226	3.21342	2.26459	0.0378679	0.491092	-3.68985
Fcgrt	-0.157242	7.32352	-2.26436	0.0378856	0.491092	-3.85348
Fam171a1	-0.280214	2.34374	-2.26384	0.0379241	0.491092	-3.61193
Homer3	0.159905	3.14031	2.26376	0.0379299	0.491092	-3.6834
Agpat3	-0.130738	7.95821	-2.26375	0.0379305	0.491092	-3.83464
Tmem106a	-0.168658	3.19551	-2.26356	0.0379445	0.491092	-3.68961
Nle1	0.297297	2.46011	2.26308	0.0379798	0.491092	-3.62169
Add3	-0.261255	3.28479	-2.25977	0.0382264	0.491762	-3.70538
Slc35c1	0.204246	4.55999	2.25961	0.0382385	0.491762	-3.8346
Slc27a2	-0.150585	10.9496	-2.25953	0.0382445	0.491762	-3.74582
Brap	-0.227949	6.59832	-2.25936	0.0382568	0.491762	-3.87949
Fam57a	0.374325	0.0199341	2.25917	0.0382715	0.491762	-3.606
Sybu	0.715092	-1.61014	2.25904	0.0382811	0.491762	-3.75479
Crlf2	0.24989	2.86886	2.25898	0.0382857	0.491762	-3.66362
Slc25a20	-0.171313	7.27252	-2.25678	0.0384502	0.493408	-3.86784
Psmb8	0.237627	4.53436	2.25536	0.038557	0.494311	-3.83993
Sdf2	-0.147756	4.91285	-2.25431	0.0386362	0.494499	-3.86597
Lig4	0.167124	2.90352	2.25392	0.0386656	0.494499	-3.67501
Tmem71	0.329057	0.733445	2.25371	0.0386812	0.494499	-3.58357
Zbtb9	0.155134	3.24931	2.25111	0.0388781	0.496178	-3.71553
Ddhd1	0.180333	4.58852	2.25101	0.0388858	0.496178	-3.85113
Erlec1	0.109071	4.41844	2.24956	0.0389957	0.496501	-3.84061
Egfl7	-0.164865	3.7352	-2.24906	0.0390341	0.496501	-3.7737
Suv39h1	-0.20152	2.4072	-2.2487	0.0390611	0.496501	-3.63987
Mettl21a	0.180614	2.84886	2.24819	0.0390998	0.496501	-3.67879
Zfp449	0.528026	-0.56972	2.2479	0.0391222	0.496501	-3.66227
Ulk2	-0.225525	6.06892	-2.24779	0.0391309	0.496501	-3.90452
Zfp516	0.295777	3.11424	2.24729	0.0391688	0.496517	-3.70712
Upb1	-0.168353	7.74788	-2.24668	0.0392151	0.49664	-3.87022
Zfp280c	0.215459	2.66806	2.24554	0.0393027	0.496878	-3.66623
Hcrtr2	-0.616385	0.375941	-2.24548	0.0393073	0.496878	-3.60475
Unc93b1	0.163011	5.0747	2.24452	0.0393806	0.497057	-3.89067
Igtp	0.308335	5.87042	2.24427	0.0394002	0.497057	-3.91027
Mrgbp	0.174921	2.68531	2.24343	0.0394643	0.497057	-3.67106
Hibadh	-0.165734	7.46532	-2.24338	0.0394682	0.497057	-3.88468
Ankrd54	0.152816	3.53626	2.24189	0.039583	0.498041	-3.76285
Ldah	-0.141578	5.96725	-2.24137	0.0396228	0.498079	-3.91551
Col27a1	-0.464768	6.31602	-2.24067	0.0396769	0.498296	-3.9151
Zfp992	-0.56762	-0.64396	-2.23938	0.0397767	0.498947	-3.67782
Atf3	0.712025	1.2473	2.23905	0.0398023	0.498947	-3.60219
Pspc1	0.344452	3.01407	2.23792	0.0398905	0.499498	-3.71164
Ino80e	0.147355	2.89234	2.23636	0.0400113	0.499498	-3.70174
Psd4	0.268175	1.41041	2.23619	0.0400245	0.499498	-3.60917
Zfp142	0.272016	3.57234	2.23536	0.0400899	0.499498	-3.77766
Cdk20	0.202746	2.62035	2.23483	0.0401307	0.499498	-3.67875
Chaf1a	-0.313733	-0.0276113	-2.23483	0.0401311	0.499498	-3.63797
Fermt2	-0.1542	7.19803	-2.23461	0.0401478	0.499498	-3.90748
Prps2	0.251764	3.44732	2.23402	0.0401939	0.499498	-3.76543
Abcg8	-0.398283	5.21947	-2.23379	0.0402122	0.499498	-3.91489
Rhoc	0.191101	3.43683	2.23372	0.0402174	0.499498	-3.76473
Lzts2	0.2179	4.04201	2.23328	0.0402518	0.499498	-3.83295
Cyp2j5	-0.159689	8.77298	-2.23231	0.040328	0.499986	-3.85919
Cry1	0.303344	4.1147	2.23062	0.0404609	0.500303	-3.84485
Pelp1	0.130018	4.07452	2.23049	0.0404713	0.500303	-3.84097
Eid2b	0.253793	2.2388	2.23044	0.0404753	0.500303	-3.65562
Gstm2	-0.325615	3.87377	-2.22973	0.040531	0.500303	-3.82092
Nrbp2	0.163191	5.5491	2.22964	0.0405382	0.500303	-3.93126
Ndufs3	-0.126313	6.27038	-2.22696	0.04075	0.502459	-3.93871
Hmgcs2	-0.148889	11.8562	-2.22196	0.0411478	0.506503	-3.78038
Znrf1	-0.148623	5.9003	-2.2219	0.0411526	0.506503	-3.94826
Psmc6	-0.115178	6.3333	-2.21815	0.0414535	0.509395	-3.95304
Il2ra	-0.568164	-0.980239	-2.21627	0.0416047	0.509395	-3.73179
Cyb5r1	0.194279	2.29194	2.21488	0.0417171	0.509395	-3.68298
Prdx5	-0.153451	7.18407	-2.21466	0.0417349	0.509395	-3.94148
Slc7a7	0.222349	2.18568	2.21445	0.041752	0.509395	-3.67614
Vipr1	-0.202789	5.12606	-2.21423	0.0417696	0.509395	-3.94396
Dab2	-0.205498	3.90005	-2.2134	0.0418371	0.509395	-3.85075
Hcfc1r1	-0.190085	4.83559	-2.2125	0.0419107	0.509395	-3.93203
Rab11fip4	0.318136	2.47235	2.21231	0.0419261	0.509395	-3.70097
Ltc4s	-0.517379	-1.2613	-2.21218	0.0419361	0.509395	-3.76238
Chrdl1	0.834118	-1.97911	2.21171	0.0419748	0.509395	-3.83712
Cyth1	-0.180409	5.11037	-2.21142	0.0419986	0.509395	-3.94803
Eps15l1	0.117141	4.69804	2.21097	0.0420346	0.509395	-3.92596
Lactb	-0.178211	5.25086	-2.21089	0.0420412	0.509395	-3.95466
Pde4d	-0.347561	2.00414	-2.20994	0.0421191	0.509395	-3.67145
Bbox1	-0.125041	6.59904	-2.2096	0.0421464	0.509395	-3.96367
Gimap4	-0.22887	3.04984	-2.20894	0.0422009	0.509395	-3.76145
Unc119b	0.149589	5.46212	2.20875	0.0422162	0.509395	-3.96464
Paip2	-0.147178	5.5935	-2.20825	0.0422569	0.509395	-3.96821
Thap11	0.138137	4.22197	2.20804	0.0422742	0.509395	-3.89258
Itih1	0.117362	9.6843	2.20732	0.0423338	0.509395	-3.87009
Pank1	-0.175965	7.34323	-2.2064	0.0424094	0.509395	-3.95064
Acadl	-0.136651	7.7846	-2.20614	0.0424304	0.509395	-3.93711
Ywhaz	-0.123295	6.25387	-2.206	0.0424419	0.509395	-3.97421
Trmt5	0.232341	2.83192	2.2056	0.0424751	0.509395	-3.74421
Cx3cr1	0.507176	-0.174491	2.20356	0.0426433	0.509395	-3.68349
Sgce	0.348478	1.91486	2.20272	0.0427127	0.509395	-3.67709
Rnf214	-0.132728	4.63376	-2.2026	0.0427225	0.509395	-3.93552
Gpr180	-0.121216	4.56513	-2.20255	0.0427263	0.509395	-3.9306
Sltm	-0.220308	4.84585	-2.20195	0.0427764	0.509395	-3.9503
Zfp930	0.295313	2.54201	2.20087	0.0428659	0.509395	-3.72444
Tmem18	0.116768	3.99335	2.19975	0.0429593	0.509395	-3.88325
H2-T22	0.149051	5.49753	2.19889	0.0430307	0.509395	-3.98199
Tbc1d2	0.456463	1.17005	2.19723	0.043169	0.509395	-3.65904
Cnrip1	0.443574	-0.773251	2.19644	0.0432354	0.509395	-3.73439
Prdm2	-0.129555	5.53627	-2.19517	0.0433418	0.509395	-3.98905
Zfp994	0.211697	1.88307	2.19478	0.0433747	0.509395	-3.68704
Psmd13	-0.100043	5.98913	-2.19427	0.0434168	0.509395	-3.99501
Snora73b	0.479154	-1.20461	2.19411	0.0434307	0.509395	-3.77456
Tmem184b	-0.161657	4.91902	-2.19405	0.0434355	0.509395	-3.9676
Pgm1	-0.143978	7.71677	-2.1938	0.043457	0.509395	-3.95992
Ocrl	0.225626	2.88842	2.19346	0.0434853	0.509395	-3.76892
Dym	-0.116873	5.00893	-2.19293	0.0435299	0.509395	-3.97422
Zfand4	-0.448825	2.39464	-2.19254	0.0435624	0.509395	-3.72481
Gsk3a	-0.121401	5.91784	-2.19247	0.0435682	0.509395	-3.99786
A330069E16Rik	0.337585	-0.550211	2.19247	0.0435688	0.509395	-3.72128
Iars2	-0.10606	5.97575	-2.19235	0.0435787	0.509395	-3.99823
Znfx1	0.199629	6.78984	2.1918	0.043625	0.509395	-3.98984
Osbpl1a	-0.115701	6.46391	-2.19098	0.0436943	0.509395	-3.99707
Tcf3	0.130243	4.36418	2.19074	0.0437147	0.509395	-3.93414
Cpt1a	-0.172297	9.09067	-2.19049	0.0437358	0.509395	-3.91739
Mtpap	0.146081	4.21943	2.18988	0.043787	0.509395	-3.92236
Pex11a	-0.212485	5.6147	-2.18901	0.0438613	0.509395	-4.00089
Fem1a	0.134046	6.03434	2.18856	0.0438989	0.509395	-4.00454
Etaa1	-0.219737	2.2396	-2.18841	0.0439117	0.509395	-3.71912
Crispld2	0.519983	0.0205321	2.18766	0.0439755	0.509395	-3.69144
AY074887	-0.327599	1.56613	-2.18743	0.0439954	0.509395	-3.68321
Slc24a3	-0.61	-1.48441	-2.18715	0.0440188	0.509395	-3.80784
Abcc3	-0.368637	7.42159	-2.18713	0.0440205	0.509395	-3.98042
Cmbl	-0.169779	7.04204	-2.18687	0.0440425	0.509395	-3.99198
Bcl2l2	-0.0973884	4.79027	-2.18647	0.0440773	0.509395	-3.97268
Ppan	0.258298	4.18859	2.18624	0.0440969	0.509395	-3.92542
Psmb1	-0.121567	6.53926	-2.18623	0.0440975	0.509395	-4.00393
Ttc5	0.180955	3.15038	2.1859	0.0441254	0.509395	-3.80903
Ptgr1	0.391518	0.863921	2.18582	0.0441323	0.509395	-3.67228
Psma5	-0.151442	5.58667	-2.18451	0.0442444	0.509395	-4.00794
Slc43a1	0.422037	2.21333	2.18353	0.0443284	0.509395	-3.72453
Cpeb2	-0.265939	4.8694	-2.18326	0.0443514	0.509395	-3.98286
Ube2d1	0.201105	2.91306	2.18304	0.0443705	0.509395	-3.7878
Bckdha	-0.172729	7.56616	-2.18299	0.0443746	0.509395	-3.98276
Sord	-0.286505	9.83077	-2.18249	0.0444177	0.509395	-3.90625
Polk	0.224939	2.4657	2.1816	0.0444934	0.509395	-3.74737
Pole4	-0.123558	4.42422	-2.18147	0.0445049	0.509395	-3.95455
Cpz	0.520404	-0.810309	2.18112	0.044535	0.509395	-3.75342
Zfp180	-0.117064	4.35564	-2.17926	0.0446953	0.509395	-3.95239
Cyp4f15	-0.186925	6.64974	-2.17765	0.0448343	0.509395	-4.01631
Ripk4	0.242946	2.89019	2.17764	0.0448356	0.509395	-3.79387
Fbxw9	0.260048	4.63692	2.17761	0.0448377	0.509395	-3.97729
Grb2	-0.105221	5.66287	-2.17759	0.0448391	0.509395	-4.02069
Kti12	0.142636	4.51125	2.17701	0.0448893	0.509395	-3.96901
Ankrd13c	-0.132431	4.2126	-2.17573	0.0450008	0.509395	-3.94501
Ginm1	-0.132839	5.28168	-2.17568	0.0450054	0.509395	-4.01469
Bscl2	-0.138626	5.40564	-2.17468	0.0450921	0.509395	-4.02027
Zfp777	0.158677	3.39479	2.17463	0.0450964	0.509395	-3.85517
Rab11fip3	0.126538	4.53115	2.17399	0.0451516	0.509395	-3.9755
Mdh2	-0.107254	7.54357	-2.17388	0.0451617	0.509395	-3.99862
Fndc4	0.161283	5.37832	2.17387	0.0451622	0.509395	-4.0208
Tmprss2	0.451651	2.50163	2.17274	0.045261	0.509395	-3.76399
Ywhaq	-0.128527	4.88837	-2.17265	0.0452692	0.509395	-4.00159
Ddx52	0.127548	4.31048	2.17263	0.0452705	0.509395	-3.95938
Tnfsf10	0.315529	2.98047	2.1725	0.0452818	0.509395	-3.81149
Ugt1a10	0.786344	-1.94052	2.17185	0.0453392	0.509395	-3.8669
Zfp975	0.230803	0.89106	2.17164	0.0453569	0.509395	-3.69113
Zfp651	-0.338435	0.65648	-2.17118	0.0453978	0.509395	-3.69263
Rnu7	-0.345876	0.380708	-2.17043	0.0454635	0.509395	-3.69873
Cbx4	0.178324	4.94413	2.17037	0.0454688	0.509395	-4.00838
Pars2	0.280776	1.60809	2.17033	0.0454717	0.509395	-3.70923
Hadhb	-0.122503	7.19648	-2.17023	0.0454807	0.509395	-4.01541
Pmpcb	-0.0951957	6.3858	-2.16929	0.0455634	0.509395	-4.03442
Dnajc18	0.182023	3.31478	2.16919	0.0455716	0.509395	-3.85442
Tmbim6	-0.142653	10.2927	-2.16898	0.0455908	0.509395	-3.91395
Wdpcp	-0.280035	0.317445	-2.16891	0.0455966	0.509395	-3.70241
Ripk1	-0.155926	4.71678	-2.16878	0.0456083	0.509395	-3.99739
Abca9	0.205381	2.11249	2.16874	0.0456114	0.509395	-3.73946
Arg1	0.249672	9.79391	2.16749	0.0457212	0.509395	-3.93189
Lsm5	-0.205541	1.59339	-2.16725	0.0457424	0.509395	-3.713
Bdh1	-0.244113	8.03321	-2.16693	0.0457709	0.509395	-3.99403
Sorbs1	-0.245946	6.13909	-2.1667	0.0457914	0.509395	-4.04082
0610031O16Rik	-0.337283	4.47224	-2.16645	0.0458131	0.509395	-3.98336
Fbxl6	0.116096	4.11816	2.16628	0.0458279	0.509395	-3.95129
Tigd5	0.236717	2.28672	2.16623	0.0458325	0.509395	-3.75599
Zfp128	0.266483	1.30824	2.1657	0.0458798	0.509395	-3.70544
Ntf3	-0.374224	-1.49982	-2.16558	0.0458903	0.509395	-3.82925
Mogs	0.149284	6.71467	2.16541	0.0459054	0.509395	-4.0355
Plekhm1	-0.124442	4.51275	-2.16523	0.0459209	0.509395	-3.9886
Lipt1	0.13259	2.89077	2.16495	0.0459459	0.509395	-3.81372
Hpd	-0.177151	10.5816	-2.16486	0.0459534	0.509395	-3.91162
Zfp35	0.150418	3.44194	2.16483	0.0459564	0.509395	-3.87639
A430088P11Rik	0.623079	-0.506906	2.16388	0.0460409	0.509395	-3.74941
Hsd3b3	-0.239301	6.68252	-2.16355	0.04607	0.509395	-4.03922
Tubgcp5	0.212959	2.42661	2.16326	0.0460956	0.509395	-3.7719
Morn1	0.236498	1.11632	2.16313	0.0461071	0.509395	-3.70478
Cenpq	-0.324518	0.431441	-2.16298	0.046121	0.509395	-3.70679
Klrb1c	-0.527719	-2.01123	-2.16236	0.0461753	0.509395	-3.88204
Sbf2	-0.102678	4.73678	-2.1616	0.0462431	0.509395	-4.01055
Pdzk1	-0.123039	6.39112	-2.16135	0.0462654	0.509395	-4.04758
Cdca2	0.486933	-1.13983	2.16133	0.046267	0.509395	-3.80085
Prmt7	0.162549	4.20656	2.16131	0.0462687	0.509395	-3.96809
Tmem266	-0.430139	-0.461194	-2.15948	0.0464328	0.509395	-3.75122
Gjc3	0.361054	0.813179	2.15941	0.0464391	0.509395	-3.70716
Ndufab1	-0.117445	5.7135	-2.15928	0.0464507	0.509395	-4.05185
Prnp	0.202898	4.38764	2.1591	0.0464661	0.509395	-3.98831
Hist1h4i	0.361948	0.732659	2.15733	0.0466247	0.509395	-3.71001
Zdhhc14	0.19132	2.50689	2.15657	0.0466933	0.509395	-3.78907
Zfp39	0.234647	2.62555	2.15625	0.0467223	0.509395	-3.80056
Rnf19b	-0.158294	4.81111	-2.15619	0.0467277	0.509395	-4.02424
H2afx	0.242266	4.87622	2.15606	0.0467394	0.509395	-4.0284
Tep1	0.147059	4.74389	2.15596	0.0467485	0.509395	-4.02034
Rac1	-0.0895376	6.87058	-2.15524	0.0468125	0.509395	-4.04898
Nktr	0.169683	6.71463	2.15485	0.0468483	0.509395	-4.05306
Nrep	0.350597	3.90165	2.15476	0.046856	0.509395	-3.94674
Elf5	-0.684068	-2.29214	-2.15468	0.0468629	0.509395	-3.91675
Appl1	0.15528	4.36924	2.15445	0.0468837	0.509395	-3.99438
Cdh13	-0.310698	0.563013	-2.15377	0.0469452	0.509395	-3.71605
Slc38a2	-0.327043	6.64487	-2.15326	0.0469917	0.509395	-4.05703
Ap1s3	0.612093	0.464152	2.15294	0.0470207	0.509395	-3.71871
Ggct	0.234312	2.68968	2.15274	0.0470389	0.509395	-3.81213
Ankrd49	0.247687	2.50391	2.15244	0.0470655	0.509395	-3.79507
2900026A02Rik	-0.212706	6.47883	-2.15234	0.0470751	0.509395	-4.06135
Srr	-0.0946422	6.94221	-2.15169	0.0471335	0.509395	-4.05315
Polr2j	-0.160731	3.86484	-2.15156	0.047145	0.509395	-3.94768
Zfp330	0.198992	4.28351	2.15073	0.0472206	0.509395	-3.99285
1700034H15Rik	0.232493	2.8441	2.15068	0.0472253	0.509395	-3.831
Nae1	0.104942	4.13732	2.15055	0.0472372	0.509395	-3.97896
Mir148a	0.694223	-1.4581	2.15008	0.04728	0.509395	-3.83972
Dhx16	0.101496	5.75214	2.14884	0.0473923	0.509395	-4.06965
Mccc1os	-0.283766	1.48043	-2.14835	0.0474374	0.509395	-3.73521
Carmil1	-0.237406	4.05242	-2.14811	0.0474587	0.509395	-3.974
Sytl1	0.22696	2.41833	2.1478	0.0474878	0.509395	-3.79456
Wdr89	0.401928	1.53512	2.14776	0.0474909	0.509395	-3.7382
Cers2	-0.120451	7.86893	-2.14762	0.0475035	0.509395	-4.03145
Kdm6a	0.202531	4.18727	2.14753	0.0475121	0.509395	-3.98877
Gatb	-0.169461	4.58911	-2.14735	0.0475281	0.509395	-4.02373
Ciz1	0.118124	4.59275	2.14709	0.0475525	0.509395	-4.02444
Mfsd6	0.19668	4.26455	2.14601	0.0476505	0.509539	-3.99876
Smim22	0.409328	0.773761	2.14598	0.0476536	0.509539	-3.72471
Pm20d1	-0.119928	6.4257	-2.14546	0.0477016	0.509539	-4.07351
Col1a1	0.539269	3.2654	2.1445	0.0477894	0.509539	-3.88778
Epop	0.329863	1.26752	2.14375	0.0478578	0.509539	-3.73459
Slfn8	0.400129	1.43122	2.14293	0.0479334	0.509539	-3.74095
2510002D24Rik	-0.214932	3.92491	-2.14281	0.0479443	0.509539	-3.96875
Polh	0.172031	2.65467	2.14268	0.0479569	0.509539	-3.82413
Cdk17	-0.133258	4.19009	-2.14214	0.0480065	0.509539	-3.99784
Ccrl2	0.501509	0.321002	2.14187	0.0480312	0.509539	-3.73563
Camk2g	-0.218538	3.69338	-2.14174	0.048043	0.509539	-3.9435
Mettl7a1	-0.238597	6.84459	-2.14161	0.0480549	0.509539	-4.07215
Rad21	-0.113554	5.6159	-2.14116	0.0480972	0.509539	-4.08064
Tat	-0.283436	10.0741	-2.14112	0.0481002	0.509539	-3.96589
Uri1	-0.166598	4.77706	-2.1408	0.04813	0.509539	-4.04744
Pxmp2	-0.210665	6.30852	-2.14016	0.048189	0.509765	-4.08367
Pak1	0.279137	0.780287	2.13811	0.0483791	0.51001	-3.73497
Zfp788	0.292848	1.34781	2.13744	0.0484412	0.51001	-3.74571
Inhba	0.302904	4.07977	2.13732	0.0484525	0.51001	-3.99449
Unc45b	-0.201281	1.13396	-2.13731	0.0484532	0.51001	-3.74012
Atf7ip	0.135316	4.48428	2.13712	0.048471	0.51001	-4.03254
Lrrcc1	0.535115	0.613434	2.13708	0.048475	0.51001	-3.73679
Pfas	0.196739	4.14666	2.1365	0.0485289	0.51001	-4.00277
Hsd3b7	-0.224124	8.74031	-2.13581	0.0485934	0.51001	-4.01966
Slc9a3r1	-0.195471	7.32269	-2.1355	0.0486223	0.51001	-4.06912
Lox	-0.550609	-1.47466	-2.13507	0.0486622	0.51001	-3.85507
Dnajc24	0.157129	2.54803	2.13501	0.0486679	0.51001	-3.82558
ccdc198	-0.530377	-1.36297	-2.13498	0.0486702	0.51001	-3.84539
Mrps6	0.16302	2.57974	2.1346	0.0487059	0.51001	-3.8292
Cyp2c39	0.443385	0.236275	2.13425	0.0487391	0.51001	-3.74722
Chd8	0.126336	5.69826	2.13361	0.0487986	0.510094	-4.09425
Psmb4	-0.114571	7.00489	-2.1326	0.0488932	0.510094	-4.08309
AI413582	0.262514	0.538434	2.13148	0.0489979	0.510094	-3.7446
Robo4	-0.246813	3.19079	-2.13057	0.0490834	0.510094	-3.90098
Swi5	-0.141075	6.02143	-2.13016	0.0491219	0.510094	-4.10179
Psma1	-0.11042	6.30271	-2.13	0.0491371	0.510094	-4.10053
Slc30a3	0.439431	1.02585	2.12982	0.0491543	0.510094	-3.74815
Nars2	-0.142069	3.93416	-2.1295	0.0491844	0.510094	-3.99132
Ezh1	0.125282	4.13786	2.12946	0.0491881	0.510094	-4.01333
Irgm2	0.214489	6.23782	2.12901	0.049231	0.510094	-4.10274
Fam241a	-0.238609	1.84101	-2.12888	0.0492429	0.510094	-3.78038
Dnlz	-0.122308	4.47361	-2.1284	0.0492887	0.510094	-4.04595
Ccar2	0.130725	4.71041	2.12836	0.0492919	0.510094	-4.06358
Aldh1a7	-0.227456	6.60329	-2.12835	0.0492932	0.510094	-4.09904
Nop9	-0.124225	7.44609	-2.12793	0.0493329	0.510094	-4.07769
Mmgt2	0.384665	0.228177	2.12755	0.0493684	0.510094	-3.75556
Pcbp3	0.409821	0.63679	2.12722	0.0494002	0.510094	-3.74924
Zfp3	0.269872	1.61873	2.12583	0.0495315	0.510094	-3.77285
Spryd4	0.139032	4.7366	2.12461	0.0496478	0.510094	-4.07145
Polr1e	0.241398	2.75593	2.12447	0.0496611	0.510094	-3.86219
Tia1	0.211718	3.54813	2.12374	0.0497301	0.510094	-3.95481
Upp2	-0.596202	4.07995	-2.12327	0.0497747	0.510094	-4.01729
Ap4m1	-0.174696	2.7379	-2.12292	0.0498083	0.510094	-3.86268
Tppp	0.394114	3.87237	2.12285	0.0498149	0.510094	-3.99491
Trim21	0.162687	3.2549	2.1225	0.049848	0.510094	-3.92119
Bcat2	0.153708	5.37648	2.12222	0.0498751	0.510094	-4.10637
Cep57	0.152484	3.09517	2.12168	0.0499265	0.510094	-3.90372
Mras	-0.218298	2.67507	-2.12164	0.0499304	0.510094	-3.85825
Elac1	0.256433	3.78294	2.12118	0.049974	0.510094	-3.98716
Keg1	-0.362526	6.23075	-2.12073	0.0500171	0.510094	-4.11646
Tmem120a	-0.17373	5.34259	-2.12046	0.0500432	0.510094	-4.10817
Gna12	-0.160478	6.54304	-2.12023	0.0500656	0.510094	-4.11349
1110038B12Rik	0.161981	3.21419	2.11913	0.0501711	0.510094	-3.92168
Helz2	0.151197	8.18009	2.11882	0.0502004	0.510094	-4.06793
Mmp12	0.806535	-1.70801	2.11856	0.0502257	0.510094	-3.89075
Ech1	-0.151229	8.35211	-2.11822	0.0502587	0.510094	-4.06268
Rhbg	-0.388502	2.52771	-2.11786	0.0502934	0.510094	-3.8496
Mpzl1	0.303717	1.7812	2.11775	0.0503035	0.510094	-3.79287
Vamp3	-0.132213	3.2095	-2.11764	0.0503142	0.510094	-3.92346
Rras	0.178008	3.42841	2.11717	0.0503592	0.510094	-3.95057
Cracr2b	-0.255588	1.02199	-2.11683	0.0503924	0.510094	-3.76541
Aco1	-0.111668	7.68477	-2.11682	0.0503934	0.510094	-4.08815
D630044L22Rik	0.146085	3.36941	2.11618	0.0504547	0.510094	-3.94499
Rpa3	-0.313783	1.55576	-2.11603	0.0504693	0.510094	-3.78369
Fam110a	0.407256	2.42271	2.11575	0.0504966	0.510094	-3.84311
Fam84b	0.256112	3.20562	2.11522	0.0505473	0.510094	-3.92678
Sft2d1	-0.204592	3.56767	-2.11484	0.0505847	0.510094	-3.97137
Pycrl	-0.163504	4.83284	-2.11446	0.0506214	0.510094	-4.09425
Wrb	0.202427	2.52159	2.11427	0.0506392	0.510094	-3.85443
Zfp810	0.338447	1.9125	2.11384	0.0506806	0.510094	-3.80647
Rps6	0.0841306	6.93911	2.11384	0.0506809	0.510094	-4.11569
Mir24-1	-0.712668	-1.86352	-2.11297	0.0507656	0.510094	-3.90965
Kdelr3	-0.475858	-1.84526	-2.11278	0.0507833	0.510094	-3.90815
Trappc4	-0.120491	4.23997	-2.11236	0.0508243	0.510094	-4.05112
Arfgef2	0.113821	6.44833	2.11233	0.0508277	0.510094	-4.12791
Ufc1	-0.128216	5.89062	-2.112	0.0508594	0.510094	-4.13148
Tcirg1	0.200489	5.471	2.11166	0.0508927	0.510094	-4.12633
Cchcr1	0.276524	1.58158	2.11108	0.0509492	0.510283	-3.79184
Zfp346	0.157885	2.52158	2.1092	0.0511319	0.511379	-3.86206
Ift52	-0.106981	4.52711	-2.10918	0.0511341	0.511379	-4.08154
Dnajb12	-0.102823	5.74505	-2.10751	0.0512974	0.512435	-4.13784
Gm45837	-0.211781	4.16604	-2.10683	0.0513639	0.512435	-4.05278
Ncmap	-0.646215	-1.67682	-2.10654	0.0513929	0.512435	-3.89859
Dhrs4	-0.168471	7.36564	-2.10603	0.0514427	0.512435	-4.11615
Neurl4	0.188308	4.986	2.10595	0.0514502	0.512435	-4.11682
Rgs4	-0.573996	-1.34222	-2.10579	0.0514666	0.512435	-3.87108
Rbbp5	0.10495	4.78792	2.10534	0.0515106	0.512497	-4.10627
Wdr11	0.0839879	5.10417	2.10483	0.051561	0.512622	-4.12455
Mybbp1a	0.185505	6.7385	2.10436	0.0516069	0.512702	-4.13589
Mcm3	-0.234498	1.50132	-2.10307	0.0517339	0.513421	-3.79931
Ripk3	0.394736	-0.0340522	2.10286	0.0517551	0.513421	-3.79337
Vps25	-0.0951207	5.80968	-2.10221	0.0518193	0.513682	-4.14717
Pot1a	0.198462	1.94838	2.10132	0.0519071	0.514177	-3.8269
Dnmt3a	0.154294	4.99258	2.09843	0.0521938	0.515191	-4.12947
Gm7609	0.565696	-2.21975	2.09815	0.0522217	0.515191	-3.95458
Pde7b	-0.400397	1.77696	-2.09781	0.0522559	0.515191	-3.82105
Tmem189	-0.172345	3.76172	-2.09774	0.0522631	0.515191	-4.02215
Sdhaf1	0.183615	3.98934	2.09764	0.0522729	0.515191	-4.0487
Rnf5	-0.136795	5.8241	-2.09752	0.0522849	0.515191	-4.15496
Shld2	-0.268065	5.20557	-2.09719	0.0523174	0.515191	-4.14146
Usp5	-0.0875632	6.31668	-2.09705	0.0523315	0.515191	-4.15462
H2-Q1	-0.546849	1.1058	-2.09685	0.0523517	0.515191	-3.7939
Gadd45a	0.308479	2.36257	2.09506	0.0525311	0.515785	-3.86857
Chchd3	-0.106596	6.2931	-2.09489	0.0525477	0.515785	-4.15838
9230114K14Rik	0.39154	-0.107983	2.09477	0.0525596	0.515785	-3.80551
Farp2	-0.107346	4.33738	-2.09407	0.0526297	0.515785	-4.08996
Polr2g	0.139491	3.22659	2.09371	0.0526664	0.515785	-3.96287
Cyp2j6	-0.237736	5.59758	-2.0937	0.0526671	0.515785	-4.15848
Manbal	-0.165111	2.98905	-2.09306	0.0527315	0.515785	-3.93591
Nup214	0.105617	4.66951	2.09297	0.0527402	0.515785	-4.11855
Gask1a	0.618789	3.15314	2.09261	0.0527764	0.515785	-3.95578
Ccr10	0.434131	-0.775417	2.09238	0.0527991	0.515785	-3.84294
Fuca2	0.346338	2.26383	2.09117	0.0529214	0.515785	-3.86576
Fuk	0.156059	3.85518	2.08927	0.0531128	0.515785	-4.04666
Foxn3	-0.274246	4.18099	-2.08878	0.0531624	0.515785	-4.08336
2021-03-02	-0.130029	8.08158	-2.08851	0.05319	0.515785	-4.12074
Dbf4	-0.297083	0.255216	-2.08827	0.0532144	0.515785	-3.80237
Taf5	-0.125404	3.15213	-2.08812	0.0532301	0.515785	-3.96263
Atp6v1c1	-0.0950621	4.88409	-2.08773	0.0532696	0.515785	-4.14096
Slc39a6	0.251275	1.70152	2.08731	0.0533118	0.515785	-3.83156
Ankrd12	-0.178012	2.60701	-2.0867	0.0533732	0.515785	-3.9043
Aadat	-0.294596	6.89217	-2.08653	0.0533915	0.515785	-4.16157
Bri3	-0.161506	5.34498	-2.0865	0.0533945	0.515785	-4.16392
Elovl3	-0.397762	7.82297	-2.08534	0.0535122	0.515785	-4.13484
Col20a1	0.550757	0.944697	2.08505	0.0535411	0.515785	-3.80599
Chst2	-0.24255	1.77455	-2.08457	0.0535908	0.515785	-3.83971
Alg12	0.187361	4.54008	2.0837	0.053679	0.515785	-4.12388
Chac2	-0.203379	4.2161	-2.08358	0.0536917	0.515785	-4.09521
Procr	0.308869	-0.760517	2.08334	0.0537161	0.515785	-3.85134
Cdk5rap1	0.147344	2.8414	2.08293	0.0537582	0.515785	-3.93481
E2f3	0.181992	3.41889	2.08239	0.053813	0.515785	-4.00415
Lcorl	0.215615	3.64548	2.0823	0.0538224	0.515785	-4.03239
Bhlha15	0.899455	2.31122	2.08222	0.0538305	0.515785	-3.88302
4930581F22Rik	-0.217803	3.54636	-2.08186	0.0538679	0.515785	-4.0209
Tm2d1	-0.12138	3.28797	-2.08184	0.0538692	0.515785	-3.9888
Slco1a1	-0.181976	8.55189	-2.08164	0.0538898	0.515785	-4.11455
Utp4	0.16896	4.3064	2.08151	0.0539034	0.515785	-4.10739
Akt2	-0.102214	6.42007	-2.08132	0.0539226	0.515785	-4.17911
Tjp2	0.141845	5.30703	2.08129	0.0539258	0.515785	-4.17117
Nudt13	0.159888	3.38482	2.08094	0.0539619	0.515785	-4.00223
Ncoa2	-0.144032	5.54793	-2.08028	0.05403	0.515785	-4.1794
Nol10	0.152216	3.25993	2.0799	0.0540683	0.515785	-3.98838
Zfp961	0.140893	3.17619	2.07952	0.0541079	0.515785	-3.97885
Trim72	0.312862	0.0639176	2.07895	0.0541664	0.515785	-3.81806
Kcnk10	-0.263465	0.719998	-2.07884	0.0541776	0.515785	-3.81112
Lifr	-0.191993	8.06248	-2.07861	0.0542019	0.515785	-4.13746
2900097C17Rik	-0.208393	6.00724	-2.07855	0.0542081	0.515785	-4.18658
Igfbp1	-0.904592	3.36056	-2.0778	0.054285	0.515785	-4.00412
Trim68	0.365773	1.09931	2.07734	0.0543324	0.515785	-3.81975
Tmem183a	-0.191595	6.25387	-2.07672	0.0543962	0.515785	-4.18842
Prrg2	-0.167467	4.35808	-2.07666	0.0544021	0.515785	-4.11986
Parva	-0.112487	6.21767	-2.07657	0.0544122	0.515785	-4.18898
Edf1	-0.108436	7.06024	-2.07502	0.0545719	0.515785	-4.17589
Hacl1	0.165371	8.1197	2.07467	0.0546083	0.515785	-4.14176
Supt20	0.165525	3.64789	2.07458	0.0546182	0.515785	-4.04489
Lcp1	-0.105578	6.30779	-2.07353	0.0547274	0.515785	-4.19314
Psma3	-0.106796	6.00706	-2.07323	0.0547584	0.515785	-4.19525
Gm867	-0.140107	3.73057	-2.07268	0.0548155	0.515785	-4.05815
Setd1b	0.181487	6.19543	2.07189	0.0548974	0.515785	-4.19677
Ticam1	0.245097	4.9941	2.07178	0.0549089	0.515785	-4.17292
Fam167b	-0.29448	2.48551	-2.07165	0.0549224	0.515785	-3.91479
Ap5b1	0.250286	2.41712	2.07037	0.0550562	0.515785	-3.91017
Prrg4	0.514399	-0.452731	2.07002	0.0550933	0.515785	-3.84831
Capn3	0.455035	0.518405	2.06952	0.0551455	0.515785	-3.82237
Zc3h6	-0.341495	1.09172	-2.06942	0.0551553	0.515785	-3.83006
Olfr1033	-0.351055	2.77864	-2.06902	0.0551972	0.515785	-3.94902
Tnfrsf14	0.256357	2.38552	2.06864	0.0552375	0.515785	-3.90977
Armh3	-0.121311	3.27194	-2.06799	0.0553051	0.515785	-4.00835
Sesn2	-0.389044	2.50377	-2.06799	0.0553061	0.515785	-3.92202
Cables2	-0.234001	4.83659	-2.06798	0.0553069	0.515785	-4.17011
Slc22a7	-0.611945	5.09854	-2.06738	0.05537	0.515785	-4.18531
Kctd21	-0.123657	3.38974	-2.06716	0.0553931	0.515785	-4.02436
Hist1h1d	0.903176	-0.147124	2.0665	0.0554627	0.515785	-3.83919
Mab21l2	0.356413	1.18336	2.06635	0.055478	0.515785	-3.83699
Gcfc2	0.204103	2.44753	2.0662	0.0554938	0.515785	-3.91923
1190005I06Rik	-0.307112	1.6348	-2.06575	0.0555416	0.515785	-3.85804
Rasa2	-0.271264	1.1717	-2.06561	0.0555559	0.515785	-3.83759
Proser2	0.220406	4.70474	2.06485	0.0556361	0.515785	-4.16653
Kit	-0.329251	2.61659	-2.06457	0.0556654	0.515785	-3.9385
Miga1	0.33782	0.70383	2.06451	0.0556715	0.515785	-3.82924
G6pc3	0.197022	2.56327	2.06448	0.0556749	0.515785	-3.93317
Hgh1	0.170853	2.98285	2.06419	0.0557062	0.515785	-3.97948
Ccdc66	0.313418	2.95623	2.06415	0.0557094	0.515785	-3.97642
Stau1	-0.0991354	6.3565	-2.06415	0.0557098	0.515785	-4.20789
Zbtb5	0.138517	4.05311	2.06385	0.0557417	0.515785	-4.10977
Frs3os	0.425974	-0.621916	2.06372	0.0557556	0.515785	-3.86376
Smn1	0.150528	2.7983	2.06364	0.0557639	0.515785	-3.95934
Gca	0.278712	2.77317	2.06318	0.055812	0.515785	-3.95725
Abcd3	-0.139154	9.19762	-2.06309	0.0558217	0.515785	-4.12037
Ang	-0.308254	6.15861	-2.063	0.0558312	0.515785	-4.21145
Adnp2	0.24995	3.77216	2.06265	0.0558689	0.515785	-4.07907
Slc25a33	-0.320747	4.08954	-2.06265	0.055869	0.515785	-4.11573
Acbd5	-0.17528	7.64139	-2.06258	0.0558758	0.515785	-4.17778
Capns1	-0.116099	6.11273	-2.0621	0.0559267	0.515904	-4.21309
Dgcr8	-0.201631	3.6622	-2.06095	0.0560487	0.5164	-4.06813
Tfcp2	0.152048	3.4751	2.05997	0.0561532	0.5164	-4.04622
Ccdc93	0.132929	4.1175	2.05981	0.05617	0.5164	-4.12327
Arhgef7	0.164941	4.69968	2.05965	0.0561873	0.5164	-4.17457
Itprip	-0.383943	0.143657	-2.05938	0.0562157	0.5164	-3.8391
Dmgdh	-0.1591	8.64116	-2.0588	0.0562777	0.5164	-4.14789
Tbc1d30	0.264136	2.94579	2.05878	0.0562794	0.5164	-3.98339
Rpl17	0.2055	2.33319	2.05873	0.0562854	0.5164	-3.91955
Zfp422	0.122653	4.03243	2.05807	0.0563561	0.516699	-4.11666
Slc26a6	0.275553	1.97771	2.05721	0.056448	0.517192	-3.89237
Sub1	-0.109888	5.19214	-2.05668	0.0565041	0.517356	-4.20678
Kri1	0.112551	4.43687	2.05617	0.0565586	0.517506	-4.15973
Ripply3	-0.377641	0.158684	-2.05569	0.0566097	0.517624	-3.84314
Nfs1	-0.101756	5.60717	-2.05455	0.0567329	0.5184	-4.22241
Dgcr2	-0.101534	6.20897	-2.05327	0.0568704	0.518547	-4.22692
Acsl4	0.254169	5.88996	2.05317	0.0568805	0.518547	-4.22753
Ldlrad4	-0.349138	1.10371	-2.05311	0.0568876	0.518547	-3.85205
Bhlhe41	-0.534487	1.02731	-2.05297	0.056902	0.518547	-3.84998
Dnajc19	-0.120943	4.94715	-2.05232	0.0569728	0.518745	-4.20181
Tasor2	0.217089	4.17296	2.05175	0.057034	0.518745	-4.14183
Ift140	0.170657	3.58741	2.05171	0.0570386	0.518745	-4.07335
Fat1	0.18805	5.8605	2.05096	0.0571196	0.51895	-4.231
Rabggta	-0.122373	5.06405	-2.04982	0.057243	0.51895	-4.21209
Nusap1	0.384614	-0.64783	2.04965	0.0572612	0.51895	-3.87989
Stamos	0.356964	-0.771228	2.04891	0.057341	0.51895	-3.88738
Pole	-0.205151	0.328683	-2.0488	0.0573529	0.51895	-3.84889
Ints2	0.258211	4.08053	2.04875	0.0573585	0.51895	-4.13684
Recql4	0.327346	2.16184	2.04864	0.0573708	0.51895	-3.91925
Bag5	0.114667	3.79183	2.04789	0.0574525	0.51895	-4.10471
Trim24	0.370469	4.3475	2.04759	0.0574848	0.51895	-4.16553
Aifm1	-0.0902833	6.22675	-2.04739	0.0575061	0.51895	-4.23628
9530026P05Rik	0.637491	-2.25442	2.04713	0.0575343	0.51895	-3.99796
Rab11fip2	-0.161548	3.33733	-2.04683	0.0575674	0.51895	-4.04933
Scp2	-0.12166	11.7574	-2.04588	0.0576705	0.51895	-4.06273
Gapdhs	0.177749	1.87073	2.04533	0.0577302	0.51895	-3.90157
Ro60	0.306471	2.19956	2.04533	0.0577308	0.51895	-3.92725
Edrf1	0.135465	4.67121	2.04439	0.0578335	0.51895	-4.19708
Frk	0.32842	2.51457	2.04429	0.0578438	0.51895	-3.95825
Map3k1	0.219338	4.62998	2.04424	0.0578502	0.51895	-4.19428
Umps	0.182656	5.41692	2.04394	0.0578824	0.51895	-4.23526
Mbtps1	-0.117129	6.03136	-2.0437	0.0579087	0.51895	-4.24312
Hspa1a	0.860727	1.26857	2.04346	0.0579351	0.51895	-3.87084
Ccdc124	-0.130752	4.96428	-2.04248	0.0580422	0.51895	-4.21859
Avpr1a	0.239913	5.64225	2.04199	0.0580958	0.51895	-4.24328
Tmem184c	0.312468	4.00689	2.04188	0.0581081	0.51895	-4.13947
Golm1	0.241909	1.02053	2.04177	0.05812	0.51895	-3.86448
Lin9	-0.276883	0.440777	-2.04172	0.0581261	0.51895	-3.85683
Pnldc1	-0.444081	0.450567	-2.04041	0.0582704	0.51895	-3.85842
Ormdl3	-0.178408	6.41759	-2.04034	0.0582772	0.51895	-4.24564
Kif9	0.451448	-0.748841	2.0396	0.0583593	0.51895	-3.89569
1810009A15Rik	0.171566	4.80406	2.03959	0.0583607	0.51895	-4.21374
Dennd2d	0.25815	2.75921	2.03958	0.0583609	0.51895	-3.99123
Chn1os3	-0.360182	-0.078515	-2.03953	0.058367	0.51895	-3.86759
Snora65	0.286164	-0.0978789	2.03945	0.0583758	0.51895	-3.86824
Zgpat	0.132168	5.05273	2.03944	0.0583765	0.51895	-4.22824
Srrm1	0.0980255	6.12639	2.03922	0.0584015	0.51895	-4.2501
C1s1	0.0930068	8.66886	2.03824	0.058509	0.519465	-4.17967
Numb	-0.121507	4.83777	-2.03718	0.0586264	0.519465	-4.21978
Mknk2	-0.28566	6.20116	-2.03712	0.0586332	0.519465	-4.25309
Lurap1l	-0.265193	5.11929	-2.03697	0.0586501	0.519465	-4.23535
Hspa1b	0.699218	6.58246	2.03696	0.0586511	0.519465	-4.24852
Tmed8	0.26932	2.75687	2.03624	0.058731	0.519833	-3.99599
Them6	0.330738	2.31048	2.03475	0.0588959	0.51996	-3.95254
Zfr2	0.357122	-0.0871719	2.03466	0.0589064	0.51996	-3.87338
Fkbp5	0.439179	5.28644	2.03458	0.0589145	0.51996	-4.24611
Epc2	-0.151464	3.39271	-2.03442	0.058933	0.51996	-4.07555
Psma2	-0.0871242	6.14831	-2.03438	0.0589373	0.51996	-4.25782
Akap13	-0.148136	6.39104	-2.03308	0.0590822	0.5209	-4.25773
Dera	-0.118903	5.32105	-2.03219	0.0591812	0.521094	-4.25112
Zfp771	-0.236158	4.04992	-2.03204	0.0591977	0.521094	-4.15987
Stk35	-0.158699	4.12171	-2.03184	0.0592196	0.521094	-4.16813
Prdx4	0.105219	5.90324	2.03073	0.059344	0.52185	-4.26384
Sh2d5	-0.627459	-1.38997	-2.02916	0.05952	0.522181	-3.94582
Prex2	-0.270847	2.14574	-2.02905	0.059532	0.522181	-3.94614
Poli	0.175303	2.11222	2.02903	0.0595347	0.522181	-3.94335
Adrm1	-0.169927	6.49086	-2.02902	0.0595359	0.522181	-4.26282
S100pbp	-0.216904	1.78905	-2.02841	0.0596042	0.522307	-3.91976
Immp2l	-0.237984	3.67137	-2.02817	0.0596318	0.522307	-4.12063
2021-09-10	-0.20028	2.60705	-2.02786	0.0596658	0.522307	-3.99218
1810055G02Rik	-0.367002	5.07118	-2.02731	0.0597284	0.522383	-4.24864
Clk3	-0.139565	5.23259	-2.0271	0.0597516	0.522383	-4.25614
Rgs5	-0.231149	3.46137	-2.02648	0.059821	0.522653	-4.09651
Fastkd2	0.118553	4.0074	2.02567	0.059913	0.523119	-4.16512
Pparg	-0.421339	2.06859	-2.02512	0.0599755	0.523293	-3.94535
Pqlc3	0.40101	-0.890096	2.02481	0.0600101	0.523293	-3.91846
Psmc1	-0.0765772	6.69812	-2.02428	0.0600701	0.523479	-4.26669
Kdm5b	0.0957924	4.72901	2.02323	0.0601886	0.524175	-4.23493
Rbm12	0.168608	3.25026	2.02272	0.0602472	0.524348	-4.07544
Clk2	0.108763	4.3269	2.022	0.0603284	0.524394	-4.20438
Nap1l1	-0.109482	5.3203	-2.02199	0.0603298	0.524394	-4.26748
Kifap3	-0.181634	2.41974	-2.02132	0.0604061	0.524444	-3.98261
Selenop	0.138126	12.2924	2.02091	0.0604527	0.524444	-4.08423
Srek1ip1	0.125573	3.4428	2.0209	0.060454	0.524444	-4.10278
Zfp800	0.222981	3.12748	2.01999	0.0605577	0.524444	-4.06426
Abracl	0.163652	2.64709	2.01946	0.0606174	0.524444	-4.00894
Afg3l1	-0.0826019	6.18276	-2.01944	0.0606194	0.524444	-4.28166
Gdpd1	0.532713	-0.00729799	2.01931	0.0606342	0.524444	-3.88888
Pisd	-0.116031	4.95244	-2.01883	0.0606898	0.524444	-4.25586
Mapkapk2	-0.123426	6.17334	-2.01867	0.0607076	0.524444	-4.28295
Tsr1	0.0935416	6.33354	2.01854	0.0607227	0.524444	-4.28178
Ttc14	0.155743	5.08912	2.01792	0.0607936	0.524723	-4.26452
Abhd6	-0.222469	4.89148	-2.01747	0.0608446	0.524828	-4.2546
Trim23	0.16018	2.79505	2.01632	0.0609763	0.524833	-4.0301
Zfp160	0.181528	2.86761	2.01619	0.0609922	0.524833	-4.03868
Asic5	-0.284618	1.72342	-2.01616	0.0609948	0.524833	-3.93246
Slc17a9	0.245722	4.13328	2.01595	0.0610196	0.524833	-4.19448
Plbd2	0.112638	6.39043	2.01578	0.0610388	0.524833	-4.28553
Cd3eap	0.170887	2.6722	2.01499	0.0611296	0.525205	-4.0183
Cmas	-0.0791716	5.56476	-2.01462	0.0611717	0.525205	-4.28591
Psmd12	-0.0733589	6.50478	-2.01439	0.0611984	0.525205	-4.28609
Armc10	0.186555	2.44857	2.01398	0.061246	0.525282	-3.99622
A2ml1	0.309061	2.81787	2.0117	0.0615084	0.526879	-4.03963
Med12	0.0979248	5.15624	2.01169	0.0615101	0.526879	-4.27751
Mbp	0.339086	-0.232757	2.0111	0.0615782	0.526925	-3.90401
Cxcr5	-0.32436	-0.926455	-2.01092	0.061599	0.526925	-3.9343
Prr13	-0.135656	4.76735	-2.01063	0.0616321	0.526925	-4.25756
Clcn2	-0.15594	5.14161	-2.01002	0.0617037	0.527205	-4.27953
Ces3b	-0.229113	8.35655	-2.00893	0.0618298	0.527586	-4.23815
Serpind1	0.0880786	8.73983	2.00852	0.0618772	0.527586	-4.22407
Coq10a	-0.208954	3.86931	-2.00845	0.0618855	0.527586	-4.17592
Ercc4	0.124385	3.42748	2.00829	0.061904	0.527586	-4.12023
Fam180a	0.434122	-0.490348	2.00736	0.0620118	0.528069	-3.91714
Mettl1	0.178042	3.83393	2.00713	0.0620387	0.528069	-4.17364
Hey2	0.550109	-1.65318	2.00652	0.0621097	0.528341	-3.98454
Hps6	0.158851	2.07665	2.00605	0.0621651	0.528481	-3.97321
Hadh	-0.14637	8.22915	-2.0057	0.062206	0.528497	-4.24807
Tapt1	-0.190645	5.33751	-2.00533	0.0622495	0.528535	-4.29471
Nolc1	0.182642	5.4425	2.00382	0.0624254	0.529697	-4.30038
Rhobtb1	0.122181	5.89435	2.0019	0.0626511	0.531251	-4.31004
Cdc42se1	0.119226	4.81721	2.00146	0.0627024	0.531251	-4.27545
Osgin2	0.284587	1.22546	2.00126	0.0627261	0.531251	-3.92525
Fbxl5	-0.10703	4.16794	-2.00046	0.0628209	0.531519	-4.22244
Exoc3l2	-0.228476	2.71665	-1.99991	0.0628852	0.531519	-4.04558
Smox	0.205234	1.36567	1.99988	0.0628893	0.531519	-3.93377
Rab5b	-0.106074	5.9283	-1.99867	0.063032	0.531519	-4.31534
Zfhx2	0.155854	5.15938	1.99844	0.063059	0.531519	-4.29878
Eif1a	0.251784	6.14779	1.9983	0.063075	0.531519	-4.31568
Gcnt7	-0.818029	-1.0699	-1.99814	0.0630949	0.531519	-3.9548
Pdlim2	0.329796	-0.371725	1.9978	0.0631342	0.531519	-3.923
Ilf2	-0.116041	3.70315	-1.9976	0.0631589	0.531519	-4.17221
Mpzl2	-0.155559	5.38598	-1.99746	0.0631747	0.531519	-4.30886
Urb1	0.214006	3.26725	1.99712	0.0632147	0.531519	-4.11665
4933404O12Rik	0.321584	2.20848	1.99701	0.0632285	0.531519	-3.99769
Dact2	0.205895	4.00103	1.99656	0.0632818	0.531638	-4.21006
Rdh1	-0.39796	-0.121773	-1.99594	0.0633552	0.531925	-3.9179
Nufip1	0.158063	2.98459	1.99472	0.0635007	0.532816	-4.08488
Bhmt	-0.409361	10.9062	-1.99254	0.0637603	0.534431	-4.17358
Pde4a	0.310935	2.82232	1.99244	0.063772	0.534431	-4.06885
Esr1	0.407484	4.33676	1.99186	0.0638412	0.53468	-4.25285
Fgfr4	-0.167307	5.73829	-1.99144	0.0638917	0.534772	-4.32558
Wars2	-0.150194	2.51142	-1.99083	0.0639644	0.53505	-4.0365
Pter	0.196546	6.55227	1.98957	0.064116	0.53581	-4.32494
Matk	0.592664	-2.01009	1.989	0.0641845	0.53581	-4.02505
Zc3h12d	0.239711	2.1069	1.9887	0.0642202	0.53581	-4.00045
Psmb3	-0.125242	5.83707	-1.98813	0.0642885	0.53581	-4.33174
Lgi4	0.394624	-1.5134	1.98741	0.0643755	0.53581	-3.99188
Tut1	0.216379	4.39749	1.98731	0.0643876	0.53581	-4.26551
Bloc1s1	-0.179521	5.02	-1.98706	0.0644179	0.53581	-4.31016
Klhl42	0.163377	4.17692	1.987	0.0644253	0.53581	-4.24446
Arfip2	0.205189	4.4205	1.98567	0.0645854	0.53581	-4.27017
Rab33b	0.136366	3.03849	1.98563	0.0645902	0.53581	-4.10514
Cyp1a2	-0.236657	8.0236	-1.98521	0.0646409	0.53581	-4.288
Sgpl1	0.125192	6.57071	1.98495	0.0646724	0.53581	-4.33195
Reep6	-0.11285	9.66894	-1.98492	0.0646761	0.53581	-4.22709
Diaph1	0.150188	6.38036	1.98462	0.0647125	0.53581	-4.3354
Car15	-0.551415	-1.09948	-1.98444	0.0647336	0.53581	-3.9696
Tab1	0.191534	2.67693	1.98426	0.0647556	0.53581	-4.0642
Nbn	-0.1136	4.35581	-1.98388	0.0648021	0.53581	-4.26713
Alg8	0.213793	3.44176	1.98383	0.064808	0.53581	-4.15955
Zmat3	0.141548	3.65106	1.98372	0.0648215	0.53581	-4.18691
Far2	0.120719	3.87496	1.98323	0.0648811	0.53581	-4.21586
Efna5	-0.258117	2.64859	-1.98293	0.0649172	0.53581	-4.06299
Apbb2	-0.20925	3.51736	-1.98272	0.0649431	0.53581	-4.17116
Ergic1	-0.110303	6.2656	-1.98242	0.064979	0.53581	-4.34008
Ppm1k	-0.458693	5.20464	-1.98221	0.0650041	0.53581	-4.32656
Dus4l	0.237934	1.83474	1.98103	0.0651478	0.536667	-3.98907
Akr1c13	-0.204124	5.31827	-1.98028	0.0652399	0.536828	-4.33391
Gm5617	-0.195471	3.59373	-1.97994	0.0652808	0.536828	-4.18537
Chic2	-0.177884	2.93366	-1.97969	0.0653114	0.536828	-4.10111
Dcaf8	-0.105829	7.05621	-1.97885	0.0654139	0.536828	-4.33027
Sgsm2	0.182739	3.35988	1.97877	0.0654243	0.536828	-4.15662
Cacng7	-0.504489	-1.96616	-1.97863	0.0654404	0.536828	-4.03033
1110008L16Rik	0.133899	3.55373	1.97848	0.0654589	0.536828	-4.18242
Nostrin	0.124741	3.72908	1.97827	0.0654854	0.536828	-4.2054
Tpra1	0.137331	4.1355	1.97795	0.0655238	0.536828	-4.25426
Dhodh	0.135947	3.19202	1.9775	0.065579	0.536867	-4.13678
Sardh	-0.158831	9.80233	-1.97727	0.0656078	0.536867	-4.23442
B3gntl1	0.205554	2.56108	1.97679	0.0656665	0.537023	-4.0623
Mast2	0.107183	5.07927	1.9762	0.0657386	0.537288	-4.33038
Cenpm	-0.830169	-1.56371	-1.97577	0.0657914	0.537396	-4.00544
Aldh2	-0.182531	10.8019	-1.97532	0.0658473	0.537502	-4.20366
Dpp9	0.0980633	6.50296	1.97483	0.0659076	0.537502	-4.34914
Ptger2	-0.337099	-0.461155	-1.97445	0.0659537	0.537502	-3.95096
Stx1b	-0.370454	1.06787	-1.97408	0.0659992	0.537502	-3.95419
Ddit3	0.426616	4.77449	1.97405	0.0660028	0.537502	-4.31592
Incenp	0.280706	1.36161	1.97357	0.0660624	0.537664	-3.96869
Pbxip1	0.21429	3.68743	1.97254	0.0661893	0.538374	-4.20881
Bcl6	0.426633	6.09899	1.97108	0.0663694	0.538561	-4.3591
AU022252	-0.0996917	4.94619	-1.97103	0.0663765	0.538561	-4.33136
Tgfb2	0.464752	-0.690834	1.97062	0.0664269	0.538561	-3.96351
Fbxo9	-0.129942	5.40089	-1.97022	0.0664765	0.538561	-4.35256
Mki67	0.382822	0.209201	1.97008	0.0664944	0.538561	-3.94306
Bad	-0.15046	3.88369	-1.96993	0.0665127	0.538561	-4.23753
Dcxr	-0.22903	5.8998	-1.96981	0.066528	0.538561	-4.36109
Spata24	0.415434	0.186051	1.96979	0.0665303	0.538561	-3.94348
Nupl2	0.133851	2.21071	1.96891	0.0666393	0.538622	-4.038
Mdn1	0.208445	4.97962	1.96781	0.0667756	0.538622	-4.33831
Amacr	-0.134891	7.18281	-1.96765	0.0667956	0.538622	-4.34419
Rusc1	0.224008	3.56113	1.96729	0.066841	0.538622	-4.20052
Taf8	-0.161828	3.195	-1.96705	0.0668702	0.538622	-4.15289
Col24a1	-0.59973	-1.75111	-1.96705	0.0668708	0.538622	-4.02521
Fgfrl1	-0.255272	4.49277	-1.96704	0.0668716	0.538622	-4.30576
1700030J22Rik	-0.503627	-1.36873	-1.96688	0.0668921	0.538622	-4.00138
Iqce	0.234835	2.7372	1.96675	0.0669078	0.538622	-4.09683
Stard3	-0.121864	3.90141	-1.96649	0.066941	0.538622	-4.24504
Rraga	0.0882567	5.12536	1.96598	0.0670042	0.538622	-4.34864
Raf1	-0.133722	6.35568	-1.9659	0.0670148	0.538622	-4.36536
Mrps7	-0.102311	5.94209	-1.96438	0.067204	0.539321	-4.36984
Txn1	-0.142875	6.98058	-1.96413	0.0672352	0.539321	-4.35561
Fggy	-0.128092	6.21733	-1.96386	0.0672701	0.539321	-4.36991
Spsb3	0.108189	5.06246	1.96352	0.0673126	0.539321	-4.34955
Abtb2	0.198504	3.93723	1.96291	0.0673888	0.539321	-4.25493
Idua	-0.11577	4.52392	-1.96288	0.0673919	0.539321	-4.31484
Flt3	0.490986	-1.84368	1.9627	0.0674148	0.539321	-4.03503
Zkscan14	-0.259029	1.94134	-1.96262	0.0674246	0.539321	-4.02305
Hal	0.302872	7.86922	1.96226	0.06747	0.539321	-4.32959
Tes	0.537765	2.44515	1.96203	0.0674998	0.539321	-4.07129
Rpusd2	0.190615	2.33941	1.96131	0.0675898	0.539439	-4.0614
Zdhhc2	0.400786	-0.128269	1.96075	0.0676605	0.539439	-3.95725
Gpt2	-0.125754	8.49944	-1.96049	0.0676926	0.539439	-4.30876
Tomm5	0.160065	3.91805	1.95994	0.0677625	0.539439	-4.25718
Ppp1r1b	0.334179	1.44905	1.95937	0.0678343	0.539439	-3.99259
Fbxo3	-0.132766	6.22804	-1.95912	0.0678665	0.539439	-4.3773
Akr1b3	0.196132	1.61572	1.959	0.0678812	0.539439	-4.00368
Snora52	0.321846	-1.79166	1.9582	0.0679827	0.539439	-4.03536
Zfp58	0.156773	1.99491	1.95817	0.0679866	0.539439	-4.03375
Mmut	-0.104347	7.17747	-1.95796	0.0680132	0.539439	-4.35962
Zbtb12	-0.236036	2.8513	-1.95795	0.0680134	0.539439	-4.12334
Prmt5	0.127791	4.27874	1.95749	0.0680718	0.539439	-4.30096
Ace2	-0.561678	-2.09726	-1.95747	0.068075	0.539439	-4.05661
Klf13	-0.319862	5.9338	-1.95743	0.0680798	0.539439	-4.38078
Bag4	-0.203637	4.57105	-1.95716	0.0681138	0.539439	-4.32751
Hsd3b5	-0.29059	7.47002	-1.95687	0.0681514	0.539439	-4.35184
Dph5	0.18574	2.95133	1.95636	0.0682151	0.539543	-4.13795
Dynll1	0.362167	5.28819	1.95614	0.0682441	0.539543	-4.371
Alg5	-0.0933119	4.42357	-1.95474	0.0684215	0.540351	-4.31884
Pdxk	-0.125491	6.27757	-1.9547	0.0684261	0.540351	-4.3838
Tufm	-0.100533	5.72326	-1.95394	0.0685235	0.540798	-4.38476
Ppp1ca	-0.120471	6.63091	-1.95358	0.068569	0.540798	-4.38038
Tead2	0.25189	-0.400909	1.95332	0.0686025	0.540798	-3.97154
Oas1g	0.393864	0.0619747	1.95247	0.0687109	0.540954	-3.96413
Elp1	0.168151	4.41888	1.95245	0.0687132	0.540954	-4.32197
Plekhm2	0.120253	4.21278	1.95223	0.068742	0.540954	-4.3023
Pm20d2	0.145118	3.57398	1.95113	0.0688823	0.541456	-4.22683
Pycard	0.330071	-0.284603	1.95099	0.0688997	0.541456	-3.97109
Gys1	0.218625	2.78383	1.9504	0.0689762	0.541456	-4.12635
Ugt2b1	-0.225855	8.51461	-1.95027	0.068992	0.541456	-4.32408
Arhgef18	0.199099	5.54353	1.95017	0.0690056	0.541456	-4.38773
Tex9	0.66196	-0.451554	1.94893	0.069165	0.542215	-3.97762
4931431C16Rik	-0.188567	1.48998	-1.94879	0.0691824	0.542215	-4.00925
Herpud2	-0.135818	4.6501	-1.94796	0.0692893	0.542609	-4.34807
Nek7	-0.15974	5.35985	-1.94738	0.0693641	0.542609	-4.38719
Cyp2c69	0.714106	1.26283	1.94723	0.0693831	0.542609	-3.99818
C1rl	-0.0954401	7.35215	-1.94716	0.0693927	0.542609	-4.37097
Dact3	-0.429931	-0.536585	-1.9468	0.0694395	0.542661	-3.98243
Zfp54	0.230967	1.16525	1.94604	0.0695365	0.542784	-3.99481
Agxt	0.302009	8.09657	1.94571	0.0695795	0.542784	-4.34721
Hectd2os	-0.642157	3.78671	-1.94563	0.0695903	0.542784	-4.26279
A230083G16Rik	0.239272	2.06257	1.94543	0.0696155	0.542784	-4.05747
Stx16	0.101846	5.44896	1.94439	0.0697505	0.543104	-4.39462
Shisa5	-0.155817	4.8666	-1.94433	0.0697576	0.543104	-4.36859
Atp6v1e1	0.0944377	6.0891	1.94419	0.0697767	0.543104	-4.40154
Ide	-0.329169	7.40029	-1.94345	0.0698716	0.54345	-4.37517
Snhg3	0.209349	1.74961	1.94307	0.0699217	0.54345	-4.0349
Arhgap42	-0.13402	5.95587	-1.94292	0.0699415	0.54345	-4.40368
H2-DMb1	0.318654	0.839147	1.94245	0.0700015	0.543605	-3.98609
Trmt44	0.219198	2.38235	1.94194	0.0700678	0.543808	-4.09349
Pigb	0.12363	3.23234	1.93989	0.0703348	0.544668	-4.19845
Prdm10	-0.250092	2.25744	-1.93971	0.0703584	0.544668	-4.08394
Naip5	0.226079	0.897923	1.93969	0.0703615	0.544668	-3.99161
Psmb9	0.292403	3.8414	1.93955	0.0703791	0.544668	-4.27891
Cul2	0.113542	5.64045	1.93926	0.0704174	0.544668	-4.40674
Atad3a	0.110263	6.10454	1.93901	0.07045	0.544668	-4.40962
Pianp	0.5813	-2.34369	1.93893	0.07046	0.544668	-4.08808
Nhlrc2	-0.159499	3.93412	-1.93821	0.0705551	0.544906	-4.29255
Vta1	-0.103401	3.74135	-1.93778	0.0706106	0.544906	-4.26901
Prdm15	0.151456	3.11548	1.93778	0.0706114	0.544906	-4.18633
Tbc1d20	-0.141653	4.42239	-1.9373	0.0706745	0.545083	-4.34582
Mxd4	-0.172269	5.3897	-1.93669	0.0707543	0.545374	-4.40494
Ndfip1	-0.0994642	6.96209	-1.93607	0.0708354	0.545374	-4.40017
1700028K03Rik	0.2479	-0.327704	1.9356	0.0708967	0.545374	-3.98861
Prodh2	-0.18243	7.67421	-1.93507	0.0709663	0.545374	-4.37889
Dusp23	-0.215735	3.75607	-1.93502	0.0709738	0.545374	-4.27512
Fancg	0.147474	1.45571	1.93479	0.0710033	0.545374	-4.02574
Coro7	0.173814	3.78305	1.93476	0.0710074	0.545374	-4.27892
Ankrd33b	-0.207521	4.36821	-1.93456	0.0710343	0.545374	-4.34509
Grem2	0.215273	3.01725	1.93415	0.0710881	0.545478	-4.17912
Mfn2	-0.104171	7.03306	-1.93357	0.071164	0.545603	-4.40209
Tnfrsf26	-0.479919	-1.15005	-1.9333	0.0712004	0.545603	-4.02066
Ubap1	-0.0960333	5.2492	-1.93311	0.0712251	0.545603	-4.40565
Elp3	0.164839	4.98878	1.93233	0.0713276	0.545699	-4.39441
Xab2	0.14022	4.55557	1.93214	0.0713528	0.545699	-4.36522
Klhdc3	-0.137657	5.69475	-1.93192	0.0713824	0.545699	-4.41896
Lrrc14	0.130397	3.64318	1.93151	0.0714369	0.545699	-4.26564
Impg2	-0.276298	1.3412	-1.93138	0.0714537	0.545699	-4.02331
Slc16a13	-0.311882	1.34773	-1.93119	0.0714793	0.545699	-4.02395
Srsf7	0.185897	5.30619	1.93028	0.0715986	0.546302	-4.41213
Ctcf	0.106051	5.36211	1.92928	0.0717313	0.546986	-4.41559
Avl9	-0.209933	3.49617	-1.929	0.0717689	0.546986	-4.24991
Kdm5d	0.140064	4.12671	1.92772	0.0719388	0.547096	-4.33101
Gpihbp1	-0.200724	3.42002	-1.92681	0.0720609	0.547096	-4.24302
Mtmr12	0.161357	3.36851	1.92674	0.0720705	0.547096	-4.23626
Pacs1	-0.235102	1.42417	-1.92573	0.0722041	0.547096	-4.03575
Mrps18c	-0.101218	4.07927	-1.92527	0.0722664	0.547096	-4.3294
Map1s	0.164721	3.30904	1.92495	0.072309	0.547096	-4.23092
Washc4	0.168366	4.97207	1.92438	0.0723859	0.547096	-4.40583
Polr2l	-0.182136	3.23496	-1.92434	0.0723908	0.547096	-4.22198
Slc2a2	-0.235084	7.49773	-1.92423	0.0724056	0.547096	-4.40183
Xlr4a	-2.04785	-1.91547	-1.92408	0.0724257	0.547096	-4.07153
Cd82	-0.145336	5.69942	-1.92406	0.0724281	0.547096	-4.43129
Rbbp4	-0.149125	6.96316	-1.92389	0.0724505	0.547096	-4.41914
Anks4b	-0.134638	6.22884	-1.92383	0.072459	0.547096	-4.43265
Cped1	-0.156147	5.28615	-1.92377	0.0724672	0.547096	-4.42159
Fpgt	0.129254	3.72112	1.92374	0.072471	0.547096	-4.28771
Fnbp1	-0.119769	4.04274	-1.92363	0.0724855	0.547096	-4.32763
Zfp780b	0.181057	2.85973	1.92352	0.0724999	0.547096	-4.17489
Ccdc166	0.244344	1.42043	1.9233	0.0725306	0.547096	-4.03873
Lrrc20	0.176956	2.76081	1.92255	0.072631	0.547096	-4.1642
Epc1	-0.102554	4.03034	-1.92234	0.072659	0.547096	-4.32815
Fam83f	0.596976	0.908135	1.92231	0.072663	0.547096	-4.01384
Psma7	-0.0986233	6.57479	-1.92225	0.0726716	0.547096	-4.43054
Fah	-0.132427	8.80819	-1.921	0.072839	0.547674	-4.35778
Zfp809	-0.333046	4.50114	-1.92093	0.0728492	0.547674	-4.37815
Atf5	0.150333	9.78545	1.92054	0.0729007	0.547674	-4.32226
Polr3a	0.114039	4.41903	1.92047	0.07291	0.547674	-4.3715
Cox6b1	-0.118723	7.19777	-1.92005	0.0729674	0.547718	-4.41822
Mppe1	0.188829	3.6794	1.91947	0.073045	0.547718	-4.28864
Rnf103	-0.114579	5.96245	-1.9193	0.073069	0.547718	-4.44064
Mtr	-0.131001	2.68057	-1.91912	0.073092	0.547718	-4.15955
Klhl9	0.123705	5.81312	1.91852	0.0731738	0.547718	-4.44119
Afap1l1	-0.250255	1.66587	-1.91844	0.0731851	0.547718	-4.06202
Bbs2	-0.183007	1.22356	-1.91833	0.0731988	0.547718	-4.03368
Ccdc71l	0.178251	2.50869	1.91763	0.0732942	0.547974	-4.14189
Ap3s1	-0.176493	4.01444	-1.91748	0.073314	0.547974	-4.33371
Ostm1	0.121356	3.86702	1.91708	0.0733684	0.548079	-4.31641
Chadl	0.247415	0.997553	1.91613	0.0734972	0.548738	-4.02535
Exosc9	0.15234	3.81139	1.91512	0.0736344	0.54946	-4.31234
2300009A05Rik	-0.205046	3.36405	-1.91451	0.0737177	0.549771	-4.25393
Rab1b	-0.104645	6.90709	-1.91422	0.0737572	0.549771	-4.43567
Park7	-0.128645	6.48875	-1.91352	0.0738527	0.55018	-4.44556
Ube2b	-0.12041	5.77587	-1.91235	0.0740126	0.550565	-4.45046
Armcx6	0.360655	-1.54528	1.91229	0.0740206	0.550565	-4.05994
Zfp873	0.219476	2.15304	1.91197	0.0740643	0.550565	-4.11262
Naa60	-0.107727	6.55585	-1.91133	0.0741517	0.550565	-4.44786
Bin3	0.134947	3.32706	1.91128	0.0741587	0.550565	-4.25373
Rrbp1	0.146375	9.47306	1.91089	0.074212	0.550565	-4.34804
Ppfia1	0.0946193	5.27149	1.91014	0.0743139	0.550565	-4.44223
Exoc4	-0.135385	3.43823	-1.91009	0.0743221	0.550565	-4.27049
Cox5b	-0.199992	6.51912	-1.90988	0.0743499	0.550565	-4.45074
Sfmbt1	-0.121245	5.06011	-1.90978	0.0743636	0.550565	-4.43332
Ncoa7	0.334264	0.368331	1.90958	0.0743912	0.550565	-4.01471
Coq7	-0.144877	4.00999	-1.90958	0.0743919	0.550565	-4.34524
Shoc2	-0.127554	4.5778	-1.90908	0.0744602	0.550598	-4.40261
Fer	-0.131945	2.36243	-1.90895	0.0744776	0.550598	-4.13822
Dcun1d4	-0.196586	5.5756	-1.90833	0.0745626	0.550872	-4.45379
Fbxo44	0.212489	1.12937	1.90809	0.074596	0.550872	-4.04188
Gm11437	0.332148	1.75	1.90734	0.0746994	0.551248	-4.08342
Med7	0.112344	3.7539	1.90713	0.0747282	0.551248	-4.31712
Rpl15	0.0998697	5.14448	1.9063	0.0748425	0.55135	-4.44272
Pglyrp2	0.169077	7.35432	1.90609	0.0748722	0.55135	-4.43478
Pfkm	0.172237	4.21247	1.9059	0.074898	0.55135	-4.37356
Urah	-0.127902	7.22949	-1.90585	0.0749048	0.55135	-4.43922
Lrrc40	-0.108935	3.09258	-1.9054	0.0749665	0.551383	-4.23116
Smarcd1	0.179049	3.55674	1.90457	0.0750814	0.551383	-4.29481
Zfp97	0.416323	-0.758713	1.90453	0.0750869	0.551383	-4.03253
Id2	0.315827	7.33886	1.90425	0.0751266	0.551383	-4.43814
Ces1b	-0.203125	5.09133	-1.90402	0.0751571	0.551383	-4.44376
Hps1	0.275899	2.88603	1.90377	0.075193	0.551383	-4.20695
Nkiras1	0.0903249	5.21392	1.90376	0.0751942	0.551383	-4.44982
Ercc6	0.12852	4.37735	1.90289	0.0753145	0.551562	-4.39466
Mrm3	0.190182	2.97066	1.90271	0.0753391	0.551562	-4.21929
Med12l	0.245924	2.28893	1.90236	0.0753878	0.551562	-4.13975
Nfya	0.276293	4.32367	1.90226	0.0754012	0.551562	-4.39059
Klhl20	0.0951402	3.34126	1.90211	0.0754221	0.551562	-4.26928
Myo19	0.156893	3.70348	1.90162	0.0754913	0.551637	-4.31878
Ero1l	0.149264	4.4208	1.901	0.0755775	0.551637	-4.40159
Lats2	-0.162491	4.35926	-1.90093	0.0755864	0.551637	-4.39598
Exosc3	0.149655	4.0825	1.90087	0.0755952	0.551637	-4.36703
Rgs2	0.221896	1.37646	1.90016	0.0756938	0.551819	-4.06632
Med30	0.194186	1.90739	1.90011	0.0757015	0.551819	-4.10633
Slc19a1	0.187666	2.4712	1.8993	0.0758139	0.552341	-4.16378
Tet3	-0.12586	4.87036	-1.89854	0.0759202	0.552818	-4.43986
Optn	-0.116759	6.37775	-1.89664	0.0761852	0.554292	-4.47336
Depdc5	-0.136672	3.53102	-1.89645	0.0762123	0.554292	-4.30346
Prmt9	0.135665	3.80622	1.89622	0.0762454	0.554292	-4.34027
Samd4	0.294379	2.54249	1.89565	0.0763244	0.55457	-4.17705
Zbtb7c	0.457825	1.72008	1.89489	0.076432	0.554946	-4.09782
Plcl2	0.179462	4.36268	1.89468	0.0764618	0.554946	-4.40586
Tmed10	-0.0788	6.49209	-1.89425	0.0765222	0.554946	-4.47538
Zfp518b	0.370454	1.6197	1.89408	0.0765454	0.554946	-4.09116
Xylb	-0.13355	7.35929	-1.89339	0.0766428	0.554946	-4.45419
Plekha4	0.347092	0.0802248	1.89338	0.0766445	0.554946	-4.03087
Tob1	-0.168951	6.59809	-1.89285	0.0767186	0.554946	-4.47568
Pld4	0.248983	2.69387	1.8924	0.0767822	0.554946	-4.19958
Acad10	-0.14983	4.4034	-1.89209	0.0768265	0.554946	-4.41359
Golga7	-0.109164	5.48509	-1.89145	0.0769167	0.554946	-4.47787
Rmnd5b	0.123202	3.9384	1.8914	0.0769239	0.554946	-4.3643
Lrig2	0.159624	2.82389	1.89133	0.0769337	0.554946	-4.21717
Zfp937	0.329908	1.4296	1.8905	0.0770507	0.554946	-4.08241
Wdr45b	-0.200584	4.60088	-1.8903	0.0770793	0.554946	-4.43329
Parp14	0.22054	6.22328	1.89006	0.077113	0.554946	-4.48511
Hmbs	-0.118163	5.9797	-1.88997	0.0771258	0.554946	-4.48615
Bcl2l1	-0.122428	4.92074	-1.88913	0.0772455	0.554946	-4.45735
Poglut1	0.159957	3.70406	1.8891	0.0772498	0.554946	-4.33766
Ggcx	0.105572	6.59967	1.88896	0.0772686	0.554946	-4.48164
Wdsub1	-0.146826	1.98426	-1.88888	0.0772808	0.554946	-4.12853
Pfkfb3	-0.414132	4.37552	-1.88869	0.0773082	0.554946	-4.41619
1810037I17Rik	-0.129346	3.76052	-1.88841	0.0773479	0.554946	-4.34617
BC031181	-0.118984	5.46182	-1.8871	0.0775343	0.554946	-4.48402
Dhx9	-0.206737	6.03593	-1.88685	0.0775688	0.554946	-4.49092
Lrrc39	0.219342	1.84601	1.88672	0.0775878	0.554946	-4.1192
Gcc1	0.168665	4.55616	1.88671	0.0775888	0.554946	-4.43518
Stx1a	0.352058	-0.535879	1.88594	0.0776996	0.554946	-4.04519
Klc2	-0.115928	3.69795	-1.88581	0.0777175	0.554946	-4.34176
Arv1	0.233699	1.31059	1.88552	0.0777593	0.554946	-4.0812
Chuk	-0.147842	6.28488	-1.88538	0.0777793	0.554946	-4.49176
Rab11b	-0.169132	4.89635	-1.88535	0.0777825	0.554946	-4.46171
Usp36	0.207633	4.98005	1.88511	0.0778175	0.554946	-4.46694
Spin4	0.420576	-1.29397	1.88468	0.0778791	0.554946	-4.07209
Fbxw5	0.101011	5.6066	1.88451	0.077903	0.554946	-4.49123
Egfem1	-0.45306	-1.10802	-1.8843	0.0779327	0.554946	-4.06464
Slc2a8	0.153281	3.85372	1.88426	0.077939	0.554946	-4.36432
Rarres2	-0.198268	8.3446	-1.88408	0.0779643	0.554946	-4.43269
Pomp	-0.128473	6.27035	-1.88361	0.0780317	0.554946	-4.49462
1300002E11Rik	0.124733	3.52022	1.88288	0.0781366	0.554946	-4.32219
4732491K20Rik	0.352192	-0.80082	1.88279	0.0781496	0.554946	-4.05531
Cnnm3	0.161539	4.48329	1.88274	0.078157	0.554946	-4.43517
Nxt2	-0.209398	3.7258	-1.88249	0.0781925	0.554946	-4.35047
Slc38a7	0.144014	4.7942	1.88201	0.0782614	0.554946	-4.46017
Slc50a1	0.155489	2.83063	1.88181	0.07829	0.554946	-4.23174
Chmp5	-0.092203	5.34214	-1.88158	0.0783234	0.554946	-4.48881
Sap18b	-0.148745	3.66068	-1.88138	0.0783512	0.554946	-4.34335
Itm2c	0.0914475	5.03671	1.88113	0.0783874	0.554946	-4.47624
Efnb1	0.156545	4.49466	1.88109	0.0783936	0.554946	-4.43868
Dok2	0.216925	1.65205	1.8806	0.0784638	0.554946	-4.11156
Tor1aip2	-0.0961542	7.39627	-1.88057	0.078469	0.554946	-4.47264
Eif1b	0.119643	3.85296	1.88039	0.0784943	0.554946	-4.37004
Fam3a	-0.131464	4.09783	-1.88031	0.0785057	0.554946	-4.39998
Slc25a42	-0.21575	6.3493	-1.87845	0.0787743	0.55632	-4.50177
Rbbp7	-0.0778129	5.85325	-1.87839	0.0787822	0.55632	-4.50353
Carhsp1	-0.154466	5.87314	-1.87704	0.0789783	0.557414	-4.50571
Zfp53	0.224373	2.53418	1.87646	0.079062	0.557489	-4.20329
Rabgap1l	-0.128447	4.4445	-1.87628	0.0790876	0.557489	-4.4415
Mbd1	-0.401031	4.86772	-1.875	0.0792735	0.557489	-4.47579
Yjefn3	0.475631	-1.49994	1.87487	0.0792928	0.557489	-4.09022
Stx3	0.115178	3.20574	1.87446	0.0793525	0.557489	-4.29168
Psmd4	-0.10541	6.96291	-1.87439	0.0793623	0.557489	-4.49562
Trim11	0.106385	4.28539	1.87405	0.0794118	0.557489	-4.4297
Msantd4	0.159939	4.78198	1.87381	0.0794464	0.557489	-4.47185
Ccr2	0.526577	0.686486	1.87363	0.0794723	0.557489	-4.06547
Csf1	0.45739	4.4002	1.87355	0.0794851	0.557489	-4.44152
Ppif	0.193139	5.29145	1.87335	0.079514	0.557489	-4.49968
Rpusd4	0.137987	2.96058	1.87332	0.0795182	0.557489	-4.26067
Hspa2	0.33202	0.887357	1.87328	0.0795238	0.557489	-4.07397
Tsc22d4	0.143232	3.52097	1.87241	0.0796501	0.557656	-4.33782
Rps8	0.0774046	6.80342	1.87228	0.079669	0.557656	-4.50291
Nxpe2	-0.232051	4.6088	-1.87227	0.079671	0.557656	-4.46144
Wdr18	-0.0878373	5.99015	-1.87157	0.0797724	0.557855	-4.51447
Tmem167	0.125908	5.74494	1.87151	0.0797817	0.557855	-4.51318
D10Wsu102e	0.232632	4.39657	1.87027	0.0799636	0.558324	-4.44615
Arid3a	0.244004	2.0935	1.87014	0.0799815	0.558324	-4.16458
Pomgnt2	0.223578	2.38383	1.87014	0.0799818	0.558324	-4.19505
Kmt2b	0.121112	5.74973	1.86992	0.0800137	0.558324	-4.51568
Cldn2	-0.208135	6.51797	-1.86907	0.080139	0.558423	-4.51371
Mllt10	-0.139658	4.84317	-1.8689	0.0801636	0.558423	-4.48352
Rnf219	0.230467	0.690591	1.86876	0.080184	0.558423	-4.0715
Ankrd23	0.246696	1.77556	1.86839	0.0802382	0.558423	-4.13784
Pctp	-0.206629	6.90787	-1.86836	0.0802424	0.558423	-4.50633
Gcn1l1	0.115167	6.60613	1.86814	0.0802751	0.558423	-4.51351
Ubtd1	-0.228652	2.518	-1.86781	0.0803244	0.558479	-4.21361
Dnajc9	0.125466	2.34099	1.86745	0.0803775	0.558562	-4.19408
Ctsc	0.170633	6.03994	1.86648	0.0805202	0.55917	-4.52223
Aatk	-0.240493	1.96398	-1.86629	0.0805476	0.55917	-4.15741
Gba2	-0.239455	3.71406	-1.86539	0.08068	0.559713	-4.3744
E230016M11Rik	0.236546	1.20016	1.8652	0.0807084	0.559713	-4.10048
Klf11	-0.468799	3.0787	-1.86444	0.0808199	0.559838	-4.2891
Nampt	-0.113715	5.48695	-1.86438	0.0808286	0.559838	-4.51949
Endog	0.129098	5.31526	1.86404	0.0808802	0.559838	-4.51476
Gata2	-0.25097	0.0529355	-1.86386	0.0809065	0.559838	-4.0637
Hpf1	-0.146566	2.29128	-1.86344	0.0809682	0.559838	-4.19425
Il17rc	0.139016	4.69377	1.8634	0.0809743	0.559838	-4.48153
S100a6	0.517095	-0.149341	1.86208	0.0811704	0.56008	-4.06537
Hectd3	-0.094573	5.9352	-1.8619	0.0811965	0.56008	-4.52918
Cacna1d	-0.162521	4.87504	-1.86111	0.0813142	0.56008	-4.49744
Dct	-0.92919	-0.497859	-1.86108	0.0813187	0.56008	-4.0699
Nfatc2	0.411235	-1.16983	1.86076	0.0813661	0.56008	-4.08881
Med4	-0.109844	3.16838	-1.86073	0.0813699	0.56008	-4.30662
Dgkz	0.136255	5.4153	1.86071	0.0813726	0.56008	-4.5232
AW209491	0.161467	3.98201	1.86048	0.0814077	0.56008	-4.41607
Hnrnpu	0.0865057	7.95149	1.85961	0.0815361	0.56008	-4.48493
Zmym6	0.274376	3.66314	1.85959	0.0815392	0.56008	-4.3761
Commd1	-0.118162	4.43452	-1.85958	0.0815407	0.56008	-4.46589
Ccdc57	0.419161	1.53158	1.85929	0.0815847	0.56008	-4.13047
Amdhd1	0.174034	7.45016	1.85902	0.0816242	0.56008	-4.50369
Auh	-0.13607	4.39611	-1.85863	0.0816824	0.56008	-4.46371
Pop1	0.182478	2.77172	1.85861	0.081686	0.56008	-4.2575
Echdc2	-0.113919	7.25782	-1.85832	0.0817291	0.56008	-4.51124
Mettl7b	-0.117574	9.18711	-1.85816	0.0817533	0.56008	-4.43851
Hus1	0.137932	2.70464	1.85816	0.0817533	0.56008	-4.24973
Pcnx4	0.190958	2.89451	1.85776	0.0818129	0.560181	-4.27443
Zbtb22	-0.130417	4.207	-1.85746	0.0818576	0.560181	-4.44641
Fam161a	0.298044	0.338789	1.85723	0.081892	0.560181	-4.075
Zfp942	0.155651	3.18453	1.85668	0.0819737	0.560193	-4.31471
Prpf38a	0.137819	3.04817	1.85666	0.0819764	0.560193	-4.29628
Mir3101	0.296824	-0.968547	1.85583	0.0821018	0.56044	-4.08649
St7l	0.109277	4.74558	1.85575	0.0821128	0.56044	-4.4968
Akap5	0.262398	0.395989	1.85559	0.0821367	0.56044	-4.07817
Noc3l	0.199438	3.66832	1.85512	0.0822073	0.56064	-4.38342
Fuz	0.177976	3.70798	1.85482	0.0822523	0.560665	-4.38927
Unc13d	-0.234007	0.235217	-1.85412	0.0823573	0.560678	-4.07663
Ice2	0.11175	3.73057	1.85401	0.0823749	0.560678	-4.39353
Bmp6	-0.324504	1.36113	-1.85375	0.0824139	0.560678	-4.12545
Stard7	-0.0862813	6.75992	-1.85371	0.0824199	0.560678	-4.53233
Coa4	0.142574	2.36873	1.8532	0.0824968	0.56092	-4.21696
Klc1	0.121219	4.51799	1.85222	0.0826444	0.561164	-4.48447
Zfp729a	0.24047	2.1838	1.85188	0.082695	0.561164	-4.19877
Ctbs	0.177442	3.1106	1.85185	0.0826999	0.561164	-4.31163
Mettl2	0.149317	3.84753	1.85136	0.0827733	0.561164	-4.41271
Cd9	0.223939	3.75525	1.85097	0.0828331	0.561164	-4.40134
Agpat5	0.194561	3.47367	1.85085	0.0828499	0.561164	-4.36304
[truncated: 11,552 more rows]

## Sheet: Chow_expression_changes
gene_symbol	logFC	AveExpr	t	P.Value	adj.P.Val	B
Hgfac	-1.42099	6.89376	-21.2109	1.35e-12	1.83e-08	6.5173
Apoa1	0.353901	13.1919	5.59727	5.09e-05	0.345838	0.0569316
Npnt	-1.29239	-0.610607	-5.14488	0.000119831	0.542275	-3.35142
Aox1	-0.337565	7.08605	-4.73072	0.000268133	0.788281	-0.189805
Cyp4a12a	-0.391249	7.72051	-4.68266	0.000294779	0.788281	-0.291613
Pparg	-0.476943	2.33589	-4.57761	0.000362917	0.788281	-1.72822
Cyp4a12b	-0.40545	6.40191	-4.52062	0.00040645	0.788281	-0.439107
Ehhadh	-0.409223	10.8056	-4.44045	0.000476936	0.796144	-0.840153
Rrbp1	0.176005	9.33454	4.33165	0.000593115	0.796144	-0.854118
Apom	0.291621	7.74672	4.29091	0.000643729	0.796144	-0.789691
Serpina1e	0.499894	12.4055	4.2524	0.000695644	0.796144	-1.19261
Gabrb3	-0.93054	0.618595	-4.13049	0.000889912	0.796144	-3.07749
Urad	0.290022	5.0428	4.12097	0.000907223	0.796144	-1.01286
Foxa3	0.340822	6.39493	4.09573	0.000954839	0.796144	-1.00083
Aspm	-1.14957	-1.85548	-3.97062	0.00123115	0.796144	-3.96943
A930005H10Rik	0.274614	2.52653	3.94323	0.00130179	0.796144	-2.11877
Vnn3	0.219478	6.02583	3.87943	0.00148263	0.796144	-1.29831
Grk3	0.570066	3.26546	3.87542	0.00149482	0.796144	-1.79786
Trpm4	0.495371	0.832097	3.87382	0.0014997	0.796144	-3.09366
Txnip	-0.261592	5.29891	-3.85326	0.00156399	0.796144	-1.3535
Add3	-0.281942	3.32705	-3.84483	0.00159115	0.796144	-1.8042
Ap4s1	0.1942	3.09983	3.8357	0.00162108	0.796144	-1.91738
Paics	-0.186086	7.36172	-3.8295	0.00164175	0.796144	-1.3865
Slc16a9	-0.512079	0.864638	-3.82889	0.00164379	0.796144	-3.10113
Esrra	0.20942	6.17025	3.82171	0.00166809	0.796144	-1.37711
Blcap	0.171964	5.3321	3.79287	0.00176938	0.796144	-1.43472
Zfp446	0.245646	2.76989	3.77844	0.00182238	0.796144	-2.1391
B130034C11Rik	0.497395	-0.466376	3.73415	0.0019952	0.796144	-3.67029
Acaa1b	-0.333323	10.3551	-3.72424	0.0020361	0.796144	-1.6835
Enho	0.624185	4.15295	3.69672	0.00215414	0.796144	-1.71296
Trim37	-0.18894	4.09936	-3.68116	0.00222389	0.796144	-1.7451
Pglyrp2	0.315506	7.25871	3.67894	0.00223404	0.796144	-1.59079
Entpd5	-0.208142	8.12713	-3.65067	0.00236727	0.796144	-1.66515
Zfp212	0.243294	2.99284	3.63674	0.0024358	0.796144	-2.17536
Rdh16	-0.248856	6.27869	-3.62124	0.00251448	0.796144	-1.65708
Lrrc8b	-0.935582	-1.81358	-3.5894	0.0026841	0.796144	-4.03524
Plxnb1	0.291381	6.78529	3.58753	0.00269441	0.796144	-1.70762
Prkab1	0.205957	4.78491	3.58629	0.00270125	0.796144	-1.76035
Lcp1	-0.213761	6.52323	-3.56282	0.00283449	0.796144	-1.73994
Isca2	0.184157	4.13251	3.52995	0.0030322	0.796144	-1.93267
Rgr	-0.811532	-0.608781	-3.52627	0.00305517	0.796144	-3.77838
Il2rg	-0.584289	0.781224	-3.52257	0.00307847	0.796144	-3.29796
Cdo1	0.205409	10.0801	3.52016	0.00309374	0.796144	-1.93355
Tff3	2.57329	0.951691	3.5199	0.00309538	0.796144	-3.22874
Rdh16f2	0.494663	5.85925	3.50829	0.00317	0.796144	-1.81943
Sox9	0.58406	4.35225	3.50763	0.00317428	0.796144	-1.92238
Gar1	0.264193	3.38674	3.46026	0.00349828	0.796144	-2.21745
Tent5a	0.313648	4.26558	3.45378	0.0035451	0.796144	-2.00798
Rpph1	0.924512	-1.6185	3.45014	0.00357166	0.796144	-4.02894
Ly6e	0.45254	7.02909	3.44924	0.00357827	0.796144	-1.90718
Grem2	0.464719	2.27236	3.44298	0.00362457	0.796144	-2.69151
Zc3h13	0.157782	4.69475	3.43937	0.00365153	0.796144	-1.97085
9930104L06Rik	0.260906	2.868	3.43428	0.00368985	0.796144	-2.4394
Rcn1	-0.321355	2.32918	-3.42543	0.00375743	0.796144	-2.68129
Hes1	0.446183	3.77163	3.42333	0.00377368	0.796144	-2.15033
Dusp12	0.192118	4.30175	3.39922	0.00396503	0.796144	-2.07464
Tomm5	0.262567	4.00741	3.39903	0.00396665	0.796144	-2.12742
Rbp1	0.924239	3.18864	3.39121	0.00403073	0.796144	-2.36375
Tcf3	0.163358	4.47848	3.38779	0.00405917	0.796144	-2.06544
Srr	-0.138482	7.05594	-3.37866	0.00413585	0.796144	-2.00777
Dct	-1.13073	-0.487297	-3.37827	0.00413924	0.796144	-3.79383
Brca2	-0.354228	1.52991	-3.37366	0.00417856	0.796144	-3.07623
Alb	0.202964	15.8726	3.3568	0.00432555	0.796144	-2.43727
Abcd2	0.511722	4.26247	3.35107	0.00437676	0.796144	-2.14476
Irf6	-0.242748	5.80623	-3.34739	0.00440988	0.796144	-2.04854
Cyp26c1	-0.969565	0.141802	-3.34461	0.00443513	0.796144	-3.61968
Abracl	0.214864	2.79016	3.34337	0.00444636	0.796144	-2.56429
Ifi209	-0.450137	-0.199351	-3.33489	0.00452439	0.796144	-3.7288
Gpat3	-0.400764	3.07873	-3.3237	0.00462941	0.796144	-2.47715
Serpina11	0.241695	5.95957	3.32352	0.00463114	0.796144	-2.08116
Syde2	-0.260223	2.71055	-3.31956	0.00466893	0.796144	-2.61982
Gbp4	-0.465006	1.7124	-3.30301	0.00483012	0.796144	-3.05059
H2-T23	0.162741	7.06314	3.2987	0.0048729	0.796144	-2.12155
Mlst8	0.156395	3.46241	3.29486	0.00491146	0.796144	-2.38884
Hsdl2	-0.176702	7.15702	-3.29002	0.00496045	0.796144	-2.13579
Kif23	-0.688312	-1.19685	-3.28791	0.00498194	0.796144	-3.98701
Cbx4	0.23768	5.36692	3.2875	0.00498611	0.796144	-2.14173
Mrgbp	0.303726	2.60112	3.2851	0.00501071	0.796144	-2.69741
Cox10	0.193888	4.27633	3.28137	0.00504919	0.796144	-2.23562
Rexo1	0.150602	5.35499	3.27777	0.00508659	0.796144	-2.15588
Cdh4	-0.49915	0.0494824	-3.27672	0.00509755	0.796144	-3.67773
Rps27a	0.222634	5.91733	3.27135	0.00515392	0.796144	-2.15597
Bola3	0.218501	4.52273	3.27128	0.00515469	0.796144	-2.21877
Exd1	-0.328059	1.50038	-3.27015	0.00516663	0.796144	-3.16081
Commd3	0.118313	5.37511	3.26652	0.00520517	0.796144	-2.17128
Pknox2	-0.697002	-0.135381	-3.26519	0.00521945	0.796144	-3.73726
Il1b	-0.511151	1.0315	-3.24533	0.00543619	0.796144	-3.35687
Cmklr1	-0.327667	1.35601	-3.23801	0.0055184	0.796144	-3.23939
Snx20	-0.619987	-0.516096	-3.23248	0.00558124	0.796144	-3.85115
Mir3057	0.773884	-1.92648	3.23214	0.0055851	0.796144	-4.12818
8430429K09Rik	0.599508	-0.888263	3.22248	0.00569669	0.796144	-3.94101
Ugt2b1	-0.266245	8.81576	-3.22079	0.00571643	0.796144	-2.28315
Sh3bgrl2	-0.22887	5.23955	-3.21529	0.00578117	0.796144	-2.24835
Cdca8	-0.711337	-0.922114	-3.21349	0.00580259	0.796144	-3.95101
Mertk	-0.272174	3.97394	-3.2097	0.00584779	0.796144	-2.3785
Ubac1	0.171285	4.10738	3.20719	0.00587787	0.796144	-2.35933
Pabpc4	0.179523	5.30253	3.20364	0.00592078	0.796144	-2.26274
Emilin1	-0.275961	4.28133	-3.20347	0.00592285	0.796144	-2.33916
Tbxas1	-0.459527	0.340319	-3.19819	0.00598717	0.796144	-3.62154
Zfp143	0.272574	2.95224	3.18105	0.00620093	0.796144	-2.67585
Ppif	0.204896	5.58735	3.16658	0.00638734	0.796144	-2.30928
Fam160b2	0.181203	3.77135	3.16433	0.00641679	0.796144	-2.47509
Gm6614	-1.0827	-1.98117	-3.16	0.00647386	0.796144	-4.15136
Ppan	0.322207	4.27826	3.15218	0.0065783	0.796144	-2.40831
Mcm6	-0.432398	1.89824	-3.15115	0.00659209	0.796144	-3.0942
Ppat	-0.229775	4.67262	-3.14393	0.00669015	0.796144	-2.38014
Fgfr2	-0.329936	4.86866	-3.14247	0.00671018	0.796144	-2.36875
Anxa7	-0.179543	6.70105	-3.13554	0.00680598	0.796144	-2.35009
Plcb1	-0.251506	3.42234	-3.13498	0.00681366	0.796144	-2.59007
Snhg11	-0.614002	4.04784	-3.11614	0.00708124	0.796144	-2.48802
Etv1	-0.921766	-1.92704	-3.11414	0.00711027	0.796144	-4.1533
Tiam2	-0.352648	3.74935	-3.11055	0.00716257	0.796144	-2.5472
Gpr135	-0.453015	-0.0490673	-3.10481	0.00724703	0.796144	-3.77801
Rps12	0.235631	5.84343	3.10215	0.00728648	0.796144	-2.39863
Ddit4	0.372923	3.98413	3.09878	0.00733683	0.796144	-2.52063
Aen	0.159917	3.96417	3.09876	0.00733711	0.796144	-2.52391
Armcx3	0.229924	3.10214	3.09853	0.00734057	0.796144	-2.7195
Ehbp1l1	-0.297519	3.46909	-3.09773	0.0073526	0.796144	-2.62325
Fkbp11	0.353319	3.87818	3.08059	0.00761448	0.796144	-2.56167
Avpi1	0.171793	4.94544	3.07929	0.00763468	0.796144	-2.45304
Zfp513	0.256665	4.03446	3.07403	0.0077171	0.796144	-2.54513
Brip1	-0.614607	-0.173647	-3.07042	0.00777418	0.796144	-3.82482
Serpina3m	0.344813	7.41262	3.0701	0.0077793	0.796144	-2.45379
Kif20b	-0.759939	-1.42755	-3.06463	0.00786668	0.796144	-4.08781
Vamp2	0.19137	4.564	3.05954	0.0079488	0.796144	-2.50508
B3galt4	0.701404	-2.11205	3.0584	0.0079673	0.796144	-4.19019
Pepd	-0.136665	5.11612	-3.04642	0.0081643	0.796144	-2.49194
Ddr2	-0.398342	2.14661	-3.04371	0.00820952	0.796144	-3.09272
Nrn1	0.205993	7.1926	3.04219	0.00823513	0.796144	-2.48938
Nt5e	-0.304873	3.18012	-3.03959	0.00827873	0.796144	-2.76432
Rps27rt	0.218081	3.52742	3.03232	0.00840251	0.796144	-2.68942
Rps27	0.244531	6.66012	3.03046	0.00843432	0.796144	-2.50036
Gsr	-0.12085	6.5968	-3.02553	0.00851953	0.796144	-2.50713
Vasn	0.336983	3.87195	3.01621	0.00868289	0.796144	-2.64528
Cxcl12	0.154769	9.00779	3.01091	0.00877705	0.796144	-2.57699
E2f4	0.13569	4.83717	3.00761	0.00883621	0.796144	-2.55904
Exoc3l2	-0.214324	2.66919	-3.00085	0.00895874	0.796144	-2.95645
Usp42	0.146768	3.67202	2.99852	0.00900139	0.796144	-2.70222
Cd36	-0.590302	4.91519	-2.99382	0.00908786	0.796144	-2.57444
Zfp868	0.222926	2.08699	2.99114	0.0091377	0.796144	-3.15918
Cox7a2l	0.1281	5.87992	2.99044	0.00915058	0.796144	-2.55829
Sult1a1	0.355699	7.72912	2.98913	0.00917509	0.796144	-2.57506
Kcnj10	-0.498671	0.483653	-2.98529	0.00924701	0.796144	-3.68227
Dysf	-0.24924	2.35877	-2.98428	0.00926608	0.796144	-3.07355
Smyd1	0.203308	2.50115	2.98147	0.00931914	0.796144	-3.02948
C2cd2	-0.192115	6.91491	-2.98082	0.00933162	0.796144	-2.57335
Fnbp1	-0.195732	4.1542	-2.9808	0.00933186	0.796144	-2.65212
Uimc1	0.128406	4.40997	2.98028	0.00934172	0.796144	-2.62637
Nipal1	1.01822	2.10122	2.97943	0.00935805	0.796144	-3.16446
Naga	0.148685	4.61993	2.97387	0.00946436	0.796144	-2.6189
Sh3bp1	-0.429976	0.545749	-2.97216	0.00949735	0.796144	-3.67087
Pgap3	0.243791	1.3205	2.97119	0.00951608	0.796144	-3.43227
Ift27	0.271299	2.61217	2.96737	0.00959041	0.796144	-3.00812
Foxa2	0.220512	4.59075	2.96509	0.00963486	0.796144	-2.63297
Cyp26b1	-1.09474	4.4362	-2.96164	0.00970269	0.796144	-2.6495
Swsap1	0.203172	3.22656	2.95491	0.00983639	0.796144	-2.8496
Rasl11b	0.436725	2.5387	2.95383	0.00985798	0.796144	-3.0445
Spsb3	0.162009	5.0652	2.95221	0.00989047	0.796144	-2.6268
Stk3	-0.209134	3.143	-2.94774	0.00998079	0.796144	-2.87836
Hic2	0.365902	1.46271	2.9352	0.0102383	0.796144	-3.41155
Ccdc88b	-0.338686	1.19168	-2.93449	0.010253	0.796144	-3.49756
Cenpf	-1.11516	-1.98236	-2.93121	0.0103216	0.796144	-4.20012
Mir148a	0.857618	-1.28142	2.92745	0.0104008	0.796144	-4.1002
Rassf2	-0.728342	0.517616	-2.9201	0.0105571	0.796144	-3.70612
Mcrs1	0.223336	2.76502	2.91828	0.0105962	0.796144	-3.01245
Adcy7	-0.385324	1.69303	-2.91803	0.0106014	0.796144	-3.35012
Rps16	0.211024	6.65288	2.91784	0.0106056	0.796144	-2.66154
Tepsin	0.1711	4.06066	2.91715	0.0106204	0.796144	-2.74731
Vcp	-0.128715	7.97233	-2.91495	0.0106679	0.796144	-2.6843
Hexb	0.265964	3.3774	2.91195	0.0107331	0.796144	-2.86596
Mir192	0.57389	-0.837671	2.90975	0.0107811	0.796144	-4.02823
Mboat1	0.780382	-1.34864	2.90949	0.0107868	0.796144	-4.11577
Lrrc27	-0.53263	-1.317	-2.90556	0.010873	0.796144	-4.11186
Siglece	-0.708474	1.32113	-2.9039	0.0109098	0.796144	-3.47796
Psmd14	-0.141857	5.9204	-2.90072	0.0109805	0.796144	-2.68638
Zranb1	0.135683	4.6022	2.90031	0.0109895	0.796144	-2.72139
Slc22a5	-0.184994	5.1326	-2.89614	0.0110829	0.796144	-2.70371
Mt1	0.784563	4.96318	2.89572	0.0110922	0.796144	-2.70995
2310039H08Rik	0.220903	4.87309	2.89478	0.0111134	0.796144	-2.71495
Nmrk1	0.252324	4.1667	2.89329	0.011147	0.796144	-2.76685
Serpine2	-0.375	3.54863	-2.8895	0.0112329	0.796144	-2.85954
Ccl9	0.277068	5.55375	2.88736	0.0112819	0.796144	-2.70814
Nrbp2	0.182959	5.7234	2.88639	0.0113039	0.796144	-2.708
Abhd6	-0.212798	5.19857	-2.88531	0.0113287	0.796144	-2.71721
Gcfc2	0.228181	2.49836	2.88219	0.0114006	0.796144	-3.12686
Snapc3	0.273106	1.85399	2.87857	0.0114846	0.796144	-3.32991
Gm15441	-0.443941	4.23215	-2.87686	0.0115244	0.796144	-2.78214
Nol9	0.159963	4.88979	2.87375	0.0115973	0.796144	-2.74364
Hk1	-0.297299	1.71513	-2.87019	0.0116811	0.796144	-3.38005
Got1	0.453391	7.23718	2.86688	0.0117597	0.796144	-2.73942
Chpt1	-0.215176	7.04004	-2.86426	0.0118223	0.796144	-2.74082
Flt1	-0.303405	3.07262	-2.86023	0.0119191	0.796144	-2.99407
Plcb4	-0.505287	0.254479	-2.85875	0.0119549	0.796144	-3.80743
Zfp367	-0.208696	3.73269	-2.85527	0.0120392	0.796144	-2.87152
Synpo2	-0.700777	-1.22267	-2.85337	0.0120857	0.796144	-4.11141
Hhip	-0.392809	1.06188	-2.85002	0.0121679	0.796144	-3.59063
Rab27a	-0.35975	0.933237	-2.84939	0.0121834	0.796144	-3.6278
Nodal	0.486096	0.794604	2.84804	0.0122166	0.796144	-3.66762
Rufy4	-0.619142	-1.66419	-2.84773	0.0122243	0.796144	-4.17749
Slc38a1	-0.659156	0.0783102	-2.84712	0.0122395	0.796144	-3.85652
Trp53inp1	-0.455091	5.1424	-2.83682	0.012497	0.796144	-2.78708
Cox6b2	0.393283	-0.234131	2.83659	0.0125029	0.796144	-3.9326
Fut8	-0.220797	2.14695	-2.83558	0.0125284	0.796144	-3.2758
Gstm2	-0.265103	4.89449	-2.83545	0.0125316	0.796144	-2.79692
Mmp14	0.201651	5.95573	2.83351	0.012581	0.796144	-2.78217
Sptssa	0.156629	4.50755	2.83224	0.0126131	0.796144	-2.82071
Mcm5	-0.520892	0.650614	-2.82913	0.0126928	0.796144	-3.71788
Mup20	0.386976	9.78835	2.82806	0.0127201	0.796144	-2.8443
Aldh3a2	-0.408563	8.50426	-2.82657	0.0127585	0.796144	-2.81806
Abcb8	0.109027	5.00321	2.82358	0.0128358	0.796144	-2.80971
Fitm1	-0.431588	3.40035	-2.82317	0.0128465	0.796144	-2.96702
Zfp607a	-0.453196	0.0688708	-2.82176	0.0128832	0.796144	-3.87011
Topbp1	-0.275734	3.37752	-2.82151	0.0128895	0.796144	-2.97331
Vps28	0.123903	4.99386	2.81945	0.0129433	0.796144	-2.81579
Endog	0.204416	5.43236	2.81788	0.0129844	0.796144	-2.80831
Kdm8	0.264249	2.33366	2.81756	0.012993	0.796144	-3.23691
Ddx47	0.119675	4.72025	2.81312	0.01311	0.796144	-2.83533
Hhipl2	0.65269	-0.365003	2.81221	0.0131339	0.796144	-3.9698
2310061I04Rik	0.141914	4.97298	2.81169	0.0131478	0.796144	-2.82732
Rab26os	0.459138	0.793467	2.80931	0.0132111	0.796144	-3.69027
Oat	-0.334889	9.5887	-2.80918	0.0132146	0.796144	-2.86524
Trmt61a	0.238815	3.57889	2.80667	0.0132817	0.796144	-2.95589
Rab3a	0.240645	2.65038	2.80652	0.0132858	0.796144	-3.15903
Efhd1	0.794251	-2.01442	2.80324	0.0133739	0.796144	-4.23171
Dnaic1	0.933776	-1.67159	2.80043	0.01345	0.796144	-4.18998
Serpinf2	0.147498	9.1924	2.80002	0.0134613	0.796144	-2.86908
Tmem169	-0.80603	-1.77448	-2.79782	0.013521	0.796144	-4.20383
Pomgnt2	0.269821	2.53074	2.79462	0.0136084	0.796144	-3.20326
Acin1	0.105418	6.26517	2.78667	0.0138283	0.796144	-2.8482
Abcb6	-0.151696	6.17171	-2.78587	0.0138508	0.796144	-2.84947
Xkr9	-0.199567	3.97613	-2.78339	0.0139202	0.796144	-2.93165
Colec10	-0.271729	4.20438	-2.78015	0.0140113	0.796144	-2.91349
Hoxa4	-0.650773	-1.64476	-2.77523	0.0141511	0.796144	-4.19264
Msn	-0.335749	4.11157	-2.77348	0.0142008	0.796144	-2.93072
Daxx	0.150727	4.23337	2.76998	0.0143013	0.796144	-2.92459
Top3b	0.13703	4.68572	2.7634	0.0144921	0.796144	-2.9055
H2-T22	0.147563	5.2975	2.76167	0.0145427	0.796144	-2.88979
Safb2	0.111824	6.0337	2.76045	0.0145783	0.796144	-2.88593
Xaf1	0.266473	2.08557	2.75716	0.0146753	0.796144	-3.36252
Mul1	0.13568	5.5126	2.75714	0.014676	0.796144	-2.89347
6330415G19Rik	0.358289	0.905403	2.75261	0.0148102	0.796144	-3.69374
Gnai1	-0.776501	1.33705	-2.74432	0.0150592	0.796144	-3.58316
Rad51	-0.473173	-1.55624	-2.74345	0.0150856	0.796144	-4.18903
Racgap1	-0.633969	-1.02155	-2.74309	0.0150965	0.796144	-4.11206
Ppig	0.171842	5.082	2.74064	0.0151713	0.796144	-2.92374
Foxm1	-0.728066	-1.63521	-2.74052	0.0151748	0.796144	-4.19999
Nip7	0.224007	3.73097	2.73916	0.0152163	0.796144	-3.01758
Tnfsf12	0.257222	1.35758	2.73844	0.0152383	0.796144	-3.58163
Tstd1	0.435896	3.00679	2.73611	0.01531	0.796144	-3.14691
Stat2	0.122156	6.74307	2.73609	0.0153107	0.796144	-2.92096
Bcl2l12	0.195748	2.67977	2.73187	0.015441	0.796144	-3.22739
Ogfod3	0.172759	2.79323	2.73041	0.0154862	0.796144	-3.20151
Nup37	0.252069	1.87372	2.72987	0.015503	0.796144	-3.44507
Ralgps2	-0.215333	4.25688	-2.72848	0.0155464	0.796144	-2.97805
Aspdh	0.215994	6.64591	2.7262	0.0156179	0.796144	-2.93463
2310033P09Rik	0.219185	3.17058	2.72505	0.0156538	0.796144	-3.12552
Arhgef15	-0.243407	3.00686	-2.72415	0.0156822	0.796144	-3.16006
Prdx4	0.185641	5.92785	2.72335	0.0157074	0.796144	-2.93892
Sdhaf1	0.201679	4.13237	2.72258	0.0157318	0.796144	-2.99583
Gbp5	-0.608877	0.200393	-2.7224	0.0157376	0.796144	-3.88511
9530027J09Rik	0.208785	2.11888	2.72106	0.01578	0.796144	-3.38482
Apof	0.131587	9.01936	2.71667	0.0159194	0.796144	-2.97872
Plpp2	0.202141	4.34225	2.71475	0.0159809	0.796144	-2.99044
Fmnl3	-0.288481	1.87913	-2.71234	0.0160586	0.796144	-3.45793
Fancm	-0.363146	2.09232	-2.71107	0.0160996	0.796144	-3.4008
Spred2	-0.311684	2.97534	-2.7105	0.0161178	0.796144	-3.18178
Sdhd	0.112386	7.56471	2.70984	0.0161393	0.796144	-2.96529
Trp53rka	0.189915	2.87575	2.70955	0.0161486	0.796144	-3.20458
Tmem50a	-0.15626	4.9306	-2.70574	0.0162724	0.796144	-2.97638
Gab1	-0.185267	3.54405	-2.70532	0.0162861	0.796144	-3.08516
Pi4k2b	-0.178498	5.16177	-2.70365	0.0163408	0.796144	-2.97377
Cbx8	0.246603	3.10013	2.70334	0.0163512	0.796144	-3.16392
Klhdc8b	0.285743	2.66121	2.70059	0.0164414	0.796144	-3.26377
Rps29	0.227023	6.63535	2.69919	0.0164876	0.796144	-2.97289
Ces2b	-1.71954	-2.0118	-2.69874	0.0165026	0.796144	-4.25419
Prtn3	1.12321	-2.21269	2.69166	0.0167383	0.796144	-4.2768
Tchh	-0.594194	0.0194932	-2.68695	0.0168972	0.796144	-3.94114
Hsf1	0.14261	4.38863	2.68261	0.0170447	0.796144	-3.0307
Lsm3	0.260445	2.07058	2.67968	0.0171449	0.796144	-3.43392
Zfp768	0.155556	4.87834	2.6786	0.0171822	0.796144	-3.01554
Mphosph8	0.183965	4.43546	2.67751	0.0172197	0.796144	-3.03495
Mfsd14b	-0.139027	4.82615	-2.67736	0.0172247	0.796144	-3.01882
Ncf1	-0.430551	1.63182	-2.67547	0.01729	0.796144	-3.55371
Nudt18	0.202541	4.16515	2.6739	0.0173446	0.796144	-3.05725
Srrm4	0.448883	1.07247	2.6716	0.0174244	0.796144	-3.70093
Qtrt2	0.233314	2.50673	2.67012	0.017476	0.796144	-3.33148
Enpp2	0.178749	5.7923	2.66588	0.0176252	0.796144	-3.02075
Spryd7	-0.132869	4.55246	-2.66229	0.017752	0.796144	-3.04977
Plxnc1	-0.509007	3.44885	-2.65941	0.0178547	0.796144	-3.15451
Xab2	0.147489	4.5422	2.65902	0.0178685	0.796144	-3.05468
Gm45837	-0.222293	4.21523	-2.6569	0.0179444	0.796144	-3.076
Cep164	-0.133811	4.41779	-2.65129	0.0181469	0.796144	-3.07118
Dock10	-0.427537	1.51105	-2.64776	0.0182753	0.796144	-3.60586
Tpx2	-1.04248	-1.36617	-2.64287	0.0184545	0.796144	-4.19065
Hprt	-0.105253	5.63907	-2.64271	0.0184606	0.796144	-3.05412
Cyp17a1	0.721544	3.50517	2.64219	0.0184798	0.796144	-3.1672
Ptcd2	0.112202	5.07361	2.64006	0.0185585	0.796144	-3.06431
Marcksl1	-0.22425	3.40123	-2.63849	0.0186168	0.796144	-3.18655
Zfp40	0.317582	1.38588	2.63357	0.0188004	0.796144	-3.64778
Adar	0.150291	5.37225	2.6327	0.018833	0.796144	-3.07015
Tpbgl	-0.284542	3.11923	-2.63191	0.0188629	0.796144	-3.24059
Plekhg1	-0.325972	2.36817	-2.63169	0.0188712	0.796144	-3.40196
Cntf	-0.51247	-1.70822	-2.62724	0.0190392	0.796144	-4.2367
Aph1b	0.447144	1.99107	2.62503	0.0191236	0.796144	-3.50125
Mst1	0.146606	7.71692	2.62465	0.0191378	0.796144	-3.08591
Prkce	-0.144878	3.92458	-2.62448	0.0191445	0.796144	-3.14156
Baiap2	0.253749	5.72817	2.62415	0.0191569	0.796144	-3.0798
Ell	0.138677	5.20018	2.62306	0.0191987	0.796144	-3.0858
Bag4	-0.194007	4.58852	-2.62181	0.0192466	0.796144	-3.10322
Usp14	-0.141325	5.78419	-2.62129	0.0192667	0.796144	-3.08362
Dpysl3	-0.517577	-1.01099	-2.61998	0.0193171	0.796144	-4.14836
Aqp4	-0.378585	2.36847	-2.61987	0.0193213	0.796144	-3.41301
Pebp1	-0.139632	5.90261	-2.61916	0.0193487	0.796144	-3.08624
Pgbd1	0.459608	0.0684533	2.61841	0.0193775	0.796144	-3.96165
1810044D09Rik	0.31886	0.32554	2.61762	0.0194081	0.796144	-3.9078
Sgk2	-0.18977	5.55975	-2.61604	0.0194694	0.796144	-3.09204
Nmt2	-0.207067	3.56629	-2.61604	0.0194694	0.796144	-3.19084
2610306M01Rik	0.342439	0.376304	2.61353	0.019567	0.796144	-3.89874
Me1	-0.23586	6.96821	-2.61158	0.0196432	0.796144	-3.09784
Cyp2r1	-0.252359	2.783	-2.61015	0.0196991	0.796144	-3.32968
Ovca2	0.158596	3.16964	2.60974	0.0197151	0.796144	-3.25683
Eaf1	-0.107719	5.79201	-2.6092	0.0197363	0.796144	-3.10059
Tor4a	-0.217652	2.34153	-2.59695	0.0202237	0.796144	-3.44084
Ces2c	-0.418329	4.12364	-2.59673	0.0202326	0.796144	-3.16145
Pola1	-0.32403	0.997137	-2.59449	0.0203229	0.796144	-3.7678
Ifitm10	-0.866345	-2.21133	-2.593	0.0203832	0.796144	-4.29699
Themis2	-0.438854	1.4485	-2.59131	0.0204521	0.796144	-3.66246
Itpkb	-0.346099	3.155	-2.58626	0.0206583	0.796144	-3.28588
Dgcr8	-0.173174	3.69845	-2.58577	0.0206785	0.796144	-3.21265
Abhd3	-0.127286	5.65608	-2.58481	0.0207179	0.796144	-3.13535
Plpp1	-0.299912	3.08456	-2.58363	0.0207666	0.796144	-3.3007
Zfhx2	-0.259039	5.13813	-2.58192	0.0208374	0.796144	-3.14395
Lrat	-0.419458	4.12972	-2.58115	0.0208692	0.796144	-3.18135
Arhgef39	-0.655868	-1.88798	-2.57745	0.0210233	0.796144	-4.26823
Gpsm2	0.125534	4.32287	2.57443	0.0211501	0.796144	-3.17884
Gatm	-0.389526	2.62022	-2.57423	0.0211584	0.796144	-3.40062
Riok1	0.187512	2.70862	2.57288	0.0212149	0.796144	-3.38353
Rpl27a	0.202913	7.33915	2.57216	0.0212454	0.796144	-3.1554
Slc30a3	0.471511	0.885578	2.57197	0.0212535	0.796144	-3.80727
Mcm7	-0.140621	3.49769	-2.57135	0.0212798	0.796144	-3.25346
2010003K11Rik	-0.285372	4.74288	-2.56984	0.0213436	0.796144	-3.16887
Hoxa3	-0.507068	-0.960465	-2.56099	0.021722	0.796144	-4.15959
Lrit1	-0.337847	3.09457	-2.56027	0.0217526	0.796144	-3.32505
Naaa	0.264361	1.70386	2.55927	0.021796	0.796144	-3.62505
Crcp	0.125466	4.30835	2.5588	0.0218166	0.796144	-3.20029
Kcnk3	-0.70777	-1.19604	-2.55856	0.0218269	0.796144	-4.19226
Ptch2	-0.635512	-0.501839	-2.55763	0.0218671	0.796144	-4.09101
Rb1	-0.243094	2.61832	-2.5546	0.0219987	0.796144	-3.42068
Rpusd1	0.264375	1.33154	2.55444	0.0220057	0.796144	-3.71625
Rps13	0.185808	6.32802	2.55138	0.0221397	0.796144	-3.18088
Fbf1	-0.335549	2.69826	-2.55063	0.0221727	0.796144	-3.40838
Gamt	0.23219	6.05872	2.55047	0.0221798	0.796144	-3.18237
Rabl6	0.12815	4.92983	2.54755	0.0223085	0.796144	-3.19501
Cyp4f16	0.480926	0.436669	2.54731	0.0223191	0.796144	-3.91953
Jmjd4	0.121922	3.68191	2.54729	0.0223202	0.796144	-3.26191
Rpl28	0.203568	7.11089	2.54698	0.0223338	0.796144	-3.18899
Slc50a1	0.1898	3.01383	2.54552	0.0223983	0.796144	-3.35504
Zw10	-0.115734	3.97559	-2.54502	0.0224207	0.796144	-3.23895
Tgtp2	-0.613328	-1.01544	-2.54414	0.0224596	0.796144	-4.1725
Bzw2	0.191405	3.12242	2.54328	0.0224983	0.796144	-3.33954
Grhl1	0.391986	0.214009	2.53617	0.022817	0.796144	-3.97059
Ucp2	-0.233306	4.10429	-2.53561	0.0228423	0.796144	-3.24222
S1pr3	-0.507815	0.771523	-2.53376	0.0229263	0.796144	-3.85513
Slco1a4	0.347308	6.4194	2.53345	0.0229402	0.796144	-3.206
U2af2	0.0945805	6.29768	2.53255	0.0229814	0.796144	-3.20726
Igsf23	-0.425168	-1.1961	-2.53181	0.0230151	0.796144	-4.20007
St6galnac6	0.122527	5.62525	2.53149	0.0230294	0.796144	-3.21
Treml2	-0.553871	-2.39631	-2.53029	0.0230845	0.796144	-4.32616
Nop53	0.115565	6.4458	2.52852	0.0231651	0.796144	-3.21291
5430427O19Rik	-0.925166	-2.29151	-2.52797	0.0231907	0.796144	-4.31759
Mapk8ip3	0.195967	5.53512	2.52776	0.0232	0.796144	-3.21559
Tut1	0.144201	4.44587	2.52679	0.0232448	0.796144	-3.23672
Timm23	0.129413	5.14533	2.52421	0.0233636	0.796144	-3.22374
C2cd3	-0.2721	3.56758	-2.52272	0.0234324	0.796144	-3.30392
Ifit3	0.212097	2.5099	2.52254	0.0234411	0.796144	-3.47472
Plekhn1	0.192188	3.41883	2.52016	0.0235516	0.796144	-3.3242
5330417C22Rik	0.631769	-0.118542	2.51693	0.0237024	0.796144	-4.04177
Akr1b3	0.250611	1.26987	2.51573	0.0237586	0.796144	-3.75686
Sftpa1	-0.492728	-0.128127	-2.51515	0.0237861	0.796144	-4.04423
Scd1	-0.509473	11.2269	-2.51359	0.0238592	0.796144	-3.2823
Lyar	0.189308	3.61722	2.51348	0.0238647	0.796144	-3.30991
Srd5a2	-0.590112	-1.16072	-2.51304	0.0238855	0.796144	-4.20108
Arfgap1	0.13696	5.04462	2.51194	0.0239373	0.796144	-3.24201
Aqp1	-0.217199	5.9178	-2.51081	0.0239909	0.796144	-3.23803
Sntb2	-0.471861	1.97203	-2.5093	0.0240627	0.796144	-3.60346
Tctn3	0.399717	0.52128	2.50654	0.0241939	0.796144	-3.92328
Pabpn1	0.19027	6.72593	2.50603	0.0242184	0.796144	-3.24469
Tle3	-0.324232	4.86227	-2.50556	0.024241	0.796144	-3.2538
Snora65	0.365215	0.128014	2.50531	0.0242527	0.796144	-4.00173
Tafa5	-0.481136	0.830415	-2.50495	0.02427	0.796144	-3.8593
Gm11827	-0.719454	-1.97888	-2.50433	0.0243	0.796144	-4.29396
Sgms2	-0.245315	5.08762	-2.5036	0.0243349	0.796144	-3.25289
Nckap1l	-0.411505	2.03765	-2.50302	0.0243627	0.796144	-3.59419
Il10rb	-0.265204	2.66723	-2.50243	0.0243911	0.796144	-3.46342
Bloc1s2	0.136769	3.189	2.50233	0.0243961	0.796144	-3.37556
Atoh8	-0.240214	4.27872	-2.5023	0.0243973	0.796144	-3.27624
1810058I24Rik	-0.215731	4.98306	-2.50223	0.0244008	0.796144	-3.25625
Vamp1	0.236794	2.6027	2.50091	0.0244645	0.796144	-3.47742
Gga3	0.161246	4.19766	2.49989	0.0245138	0.796144	-3.28333
Cyp2c67	-0.272555	6.56191	-2.49659	0.024674	0.796144	-3.25758
Tomm40	0.122423	5.65399	2.49408	0.0247963	0.796144	-3.26197
Maf	-0.17142	4.81465	-2.49298	0.0248504	0.796144	-3.27185
Rps28	0.211562	5.96154	2.4922	0.0248884	0.796144	-3.26388
Ccdc171	-0.421959	1.24867	-2.49106	0.0249443	0.796144	-3.77824
Rassf4	-0.459059	1.96032	-2.49037	0.0249784	0.796144	-3.62193
Cdh5	-0.328905	4.21781	-2.48964	0.0250144	0.796144	-3.29568
Haspin	-0.435524	-1.77059	-2.48963	0.0250149	0.796144	-4.27682
Grpel2	-0.189916	4.25826	-2.48565	0.025212	0.796144	-3.29901
Tmem129	0.120329	4.5132	2.48419	0.0252844	0.796144	-3.29125
3110056K07Rik	0.273625	1.86932	2.48353	0.0253175	0.796144	-3.64756
Ctsz	0.163528	7.84118	2.48014	0.0254874	0.796144	-3.28631
Pln	0.475244	0.467064	2.47986	0.0255012	0.796144	-3.94831
Lamb3	-0.335719	3.06952	-2.47826	0.0255819	0.796144	-3.42002
Zfp273	0.307036	1.05289	2.47707	0.0256416	0.796144	-3.82928
F8a	0.154434	2.66449	2.47571	0.0257107	0.796144	-3.49092
Tpm2	-0.532384	1.32091	-2.4741	0.0257923	0.796144	-3.77425
Lin9	-0.383812	0.0818869	-2.47402	0.0257964	0.796144	-4.02465
Ctcflos	-0.458086	2.83144	-2.47067	0.0259668	0.796144	-3.46648
Lrrc47	0.113506	5.32607	2.47	0.0260011	0.796144	-3.29686
Zfp330	0.168909	4.44277	2.46744	0.0261327	0.796144	-3.3158
Ppm1k	-0.375989	5.17839	-2.46357	0.0263321	0.796144	-3.30689
Batf	-0.666109	-1.9527	-2.46276	0.0263742	0.796144	-4.30086
Nags	0.0974224	6.61635	2.46232	0.026397	0.796144	-3.3053
Ccdc148	0.47152	-0.837629	2.46147	0.0264414	0.796144	-4.17478
As3mt	0.191771	5.70012	2.45997	0.0265194	0.796144	-3.30915
Slc15a5	-0.361811	1.6436	-2.45878	0.0265816	0.796144	-3.71605
Akap8	0.144182	5.47016	2.45797	0.026624	0.796144	-3.31268
Mki67	-0.728097	0.371553	-2.45713	0.0266676	0.796144	-3.97865
She	-0.278635	1.96793	-2.45623	0.0267152	0.796144	-3.64889
Spry4	-0.454686	2.08752	-2.45558	0.0267494	0.796144	-3.62436
Depp1	-0.819909	3.14581	-2.45516	0.0267714	0.796144	-3.43472
Col12a1	-0.511434	2.06247	-2.45489	0.0267856	0.796144	-3.63018
Pck1	-1.02494	9.71212	-2.45263	0.0269048	0.796144	-3.34102
Rpl36a	0.189955	5.59191	2.45228	0.0269231	0.796144	-3.32008
Ahsg	0.157495	12.6566	2.45118	0.0269816	0.796144	-3.38381
Agbl5	0.115034	4.18063	2.44938	0.0270769	0.796144	-3.34982
Dap3	0.131261	4.60799	2.44635	0.0272386	0.796144	-3.33923
Rpsa	0.162699	7.39429	2.44567	0.0272751	0.796144	-3.33076
Pkig	0.126199	3.70241	2.44566	0.0272755	0.796144	-3.38496
Tanc2	-0.292095	3.35672	-2.44565	0.027276	0.796144	-3.41891
Ugdh	-0.235813	7.70097	-2.44504	0.0273088	0.796144	-3.33335
Arfgap2	0.098551	7.33507	2.44373	0.0273791	0.796144	-3.33314
Cpeb1	-0.269181	2.63788	-2.44237	0.0274524	0.796144	-3.52924
Taf1d	0.198486	2.87966	2.44188	0.0274788	0.796144	-3.48881
Zfp622	0.151215	4.94615	2.44094	0.0275295	0.796144	-3.34044
Selenbp2	0.536021	7.17926	2.43981	0.0275904	0.796144	-3.33785
Tmem189	-0.252079	4.0502	-2.4393	0.0276183	0.796144	-3.36934
Pitpnc1	-0.182272	4.74296	-2.43811	0.0276825	0.796144	-3.34746
Gask1a	0.701494	3.08858	2.43787	0.0276956	0.796144	-3.46183
Ghitm	-0.103232	7.91096	-2.43757	0.0277123	0.796144	-3.34484
Trrap	-0.200348	5.61137	-2.43686	0.0277509	0.796144	-3.34133
Tmtc4	-0.238434	1.6408	-2.43453	0.0278778	0.796144	-3.7351
Fbxo9	-0.116509	5.31264	-2.43223	0.0280037	0.796144	-3.34892
Tardbp	0.112329	7.62378	2.43189	0.0280225	0.796144	-3.35086
Lipt2	0.288616	1.8207	2.43137	0.0280514	0.796144	-3.70012
Mcm2	-0.38395	2.15077	-2.43107	0.0280677	0.796144	-3.63284
Ugt1a5	-0.408259	3.42901	-2.42878	0.0281938	0.796144	-3.43066
Txnrd1	-0.146435	7.58369	-2.42778	0.0282491	0.796144	-3.35626
Eml1	-0.392428	1.25993	-2.42745	0.0282675	0.796144	-3.81889
Rasa3	-0.24855	2.86234	-2.42688	0.0282993	0.796144	-3.50738
Gjc3	0.222344	1.11925	2.42458	0.028427	0.796144	-3.84926
Irf2bp1	0.0840654	4.8897	2.42261	0.0285367	0.796144	-3.36606
Cd300ld	-0.348912	2.01601	-2.4222	0.0285597	0.796144	-3.66765
Slc17a3	-0.150001	6.48571	-2.42079	0.0286387	0.796144	-3.3627
Afap1l1	-0.333539	1.56967	-2.41754	0.0288217	0.796144	-3.76258
Dapk2	0.209786	4.43443	2.41665	0.0288719	0.796144	-3.38322
Errfi1	-0.427507	9.53566	-2.41394	0.0290254	0.796144	-3.38986
Pcsk6	-0.208146	6.96754	-2.41381	0.0290329	0.796144	-3.373
Ifi44	0.279144	1.08972	2.4136	0.029045	0.796144	-3.86224
Fam169a	0.77508	-1.66989	2.41234	0.0291165	0.796144	-4.28568
Aldoc	0.295658	2.94619	2.41161	0.0291579	0.796144	-3.51084
Atp6v0e2	0.341157	-0.628115	2.41127	0.0291778	0.796144	-4.16326
Fetub	0.220972	8.93623	2.40978	0.029263	0.796144	-3.38993
Alms1	-0.483403	0.514347	-2.40897	0.0293091	0.796144	-3.97643
Slc35f2	0.495668	-0.575613	2.40789	0.0293713	0.796144	-4.15714
Tubb4b	-0.145406	7.36293	-2.40449	0.0295669	0.796144	-3.38707
Zfp605	-0.25098	1.87973	-2.40406	0.0295917	0.796144	-3.71016
3300002I08Rik	-0.707715	-2.21543	-2.40199	0.0297121	0.796144	-4.33701
Thg1l	0.30036	1.43141	2.40178	0.0297244	0.796144	-3.80208
Bckdhb	0.11526	5.46621	2.40033	0.0298083	0.796144	-3.39201
Slc38a4	-0.168305	9.26395	-2.40012	0.0298207	0.796144	-3.40552
Sh3pxd2a	-0.222293	5.92689	-2.39999	0.0298281	0.796144	-3.39159
Kng2	0.134979	7.60469	2.39868	0.0299051	0.796144	-3.39606
Mcmbp	-0.100571	4.9649	-2.3948	0.0301322	0.796144	-3.40278
Ppp1r14b	0.180224	4.50301	2.38932	0.0304567	0.796144	-3.41752
Fhl3	-0.429953	-0.621718	-2.388	0.0305351	0.796144	-4.17067
Slc39a3	0.118804	3.27589	2.38792	0.0305399	0.796144	-3.49443
Hgf	-0.520187	2.1082	-2.38724	0.0305802	0.796144	-3.67951
Hgsnat	0.117278	5.5628	2.38713	0.0305867	0.796144	-3.40984
Mrps17	0.106845	4.86339	2.38603	0.0306525	0.796144	-3.41576
Rph3al	-0.33233	0.532191	-2.3853	0.0306967	0.796144	-3.9857
Gtf2ird1	-0.159323	4.98575	-2.38466	0.0307346	0.796144	-3.41629
Masp2	0.109865	7.88882	2.38447	0.030746	0.796144	-3.41669
Srfbp1	0.181626	2.52008	2.38397	0.0307765	0.796144	-3.6073
Cfi	0.122614	8.96207	2.38306	0.0308309	0.796144	-3.42549
Tada2a	0.187969	2.58036	2.37965	0.0310369	0.796144	-3.60132
Tshz3	-0.403321	-0.218757	-2.37891	0.0310812	0.796144	-4.11595
Ccnd2	-0.282313	3.58939	-2.37863	0.0310984	0.796144	-3.47538
Hadha	-0.10958	9.02528	-2.37661	0.0312214	0.796144	-3.43449
Slc27a4	-0.117188	5.56326	-2.37589	0.0312648	0.796144	-3.42524
Atp6v1h	-0.0896489	5.49464	-2.37453	0.0313482	0.796144	-3.42727
Cd80	-0.520847	-2.33645	-2.37326	0.0314254	0.796144	-4.35241
Tmc4	-0.26729	2.14783	-2.36802	0.0317485	0.796144	-3.68882
Ypel4	0.376096	-1.00726	2.36665	0.0318328	0.796144	-4.22676
Rpl36	0.205772	7.0104	2.36139	0.0321608	0.796144	-3.445
Vnn1	-0.284293	6.42713	-2.35988	0.0322551	0.796144	-3.44652
Bdh1	-0.150686	7.79381	-2.35933	0.0322901	0.796144	-3.45022
Cnn2	-0.259586	2.22265	-2.35766	0.0323948	0.796144	-3.68432
Rbmx2	0.37488	0.0361212	2.35587	0.0325082	0.796144	-4.0859
Cwc25	0.150487	3.63259	2.3557	0.0325185	0.796144	-3.49956
Itga5	0.136551	5.87677	2.35561	0.0325242	0.796144	-3.45256
Cry1	0.368644	4.0598	2.35537	0.0325398	0.796144	-3.47567
Tmem254c	-1.08391	-1.54609	-2.35352	0.0326568	0.796144	-4.2885
Nt5m	0.140635	3.13696	2.35321	0.0326767	0.796144	-3.54926
Polr3d	0.192372	3.53606	2.35318	0.0326785	0.796144	-3.51
Smim1	0.13792	3.90582	2.3521	0.0327472	0.796144	-3.48704
Uhrf1bp1	-0.165593	5.09196	-2.35206	0.0327499	0.796144	-3.45955
Peg3	-0.437268	3.75113	-2.35193	0.032758	0.796144	-3.49611
Rps5	0.195382	7.51134	2.35184	0.0327636	0.796144	-3.4593
Nfya	0.164011	4.3504	2.35031	0.032861	0.796144	-3.47236
Casp1	-0.435329	0.371988	-2.35007	0.0328767	0.796144	-4.03257
1810022K09Rik	0.156443	3.79917	2.35006	0.0328772	0.796144	-3.49546
Naca	0.118076	7.0236	2.34982	0.0328924	0.796144	-3.46082
Naa40	0.114015	3.47415	2.34736	0.0330501	0.796144	-3.52195
Nradd	0.39056	-0.562616	2.34423	0.033252	0.796144	-4.17848
Myo1c	-0.154654	6.09462	-2.34342	0.0333045	0.796144	-3.46912
Cryzl1	0.142618	3.41321	2.3429	0.0333378	0.796144	-3.53248
Rmdn2	-0.16439	5.24381	-2.34158	0.0334236	0.796144	-3.47295
Pstk	0.177491	2.91965	2.34143	0.0334333	0.796144	-3.58919
Rnf11	-0.125521	6.23232	-2.34087	0.0334695	0.796144	-3.47256
Mettl1	0.167745	3.81329	2.34079	0.0334747	0.796144	-3.50603
Tek	-0.327164	2.99474	-2.3407	0.0334804	0.796144	-3.58022
Il2ra	-0.60627	-1.67671	-2.33982	0.0335379	0.796144	-4.30441
Plg	0.123765	11.1054	2.33666	0.0337443	0.796144	-3.50373
1700067K01Rik	0.523415	-0.914186	2.33645	0.0337582	0.796144	-4.22534
Kif16b	-0.256799	3.7604	-2.33474	0.0338701	0.796144	-3.51653
Tmem206	0.153443	6.26381	2.33466	0.0338755	0.796144	-3.48104
Med8	0.111043	5.25383	2.33459	0.0338801	0.796144	-3.48238
Dop1b	-0.182019	6.25389	-2.33452	0.0338845	0.796144	-3.48123
Scarb2	-0.175077	6.8109	-2.33373	0.0339367	0.796144	-3.4825
Kifc1	-0.680087	-2.22589	-2.33364	0.0339425	0.796144	-4.35205
Col13a1	-0.394127	2.46498	-2.33095	0.0341205	0.796144	-3.66735
Snrpb2	0.165989	3.29198	2.33004	0.0341804	0.796144	-3.55859
Clstn3	-0.403107	3.75702	-2.33	0.034183	0.796144	-3.52251
Ino80e	0.159055	2.90797	2.32988	0.034191	0.796144	-3.60291
1700045H11Rik	-1.02606	-1.7329	-2.32896	0.0342518	0.796144	-4.31221
Hoxa2	-0.480489	-1.70653	-2.32774	0.034333	0.796144	-4.31013
Sdad1	0.167238	4.27157	2.3272	0.0343694	0.796144	-3.50436
Smarcd1	0.230353	3.48562	2.32704	0.0343798	0.796144	-3.54483
Txndc17	0.114998	5.21052	2.32595	0.0344525	0.796144	-3.49423
Smim20	0.118065	4.19442	2.32589	0.0344565	0.796144	-3.50827
Mgat4a	-0.466708	-0.248655	-2.32479	0.0345305	0.796144	-4.14247
Pcolce2	-0.433562	0.0293719	-2.32399	0.0345836	0.796144	-4.10124
Pigo	0.132619	4.44024	2.32397	0.0345849	0.796144	-3.5046
Akr1c19	-0.267594	5.47125	-2.32373	0.034601	0.796144	-3.49653
Rbm10	0.115767	5.5987	2.32239	0.0346909	0.796144	-3.49816
Cib2	-0.247963	1.18282	-2.32236	0.034693	0.796144	-3.90384
Fzr1	0.119605	3.83311	2.32152	0.0347494	0.796144	-3.52863
Crot	-0.181217	9.50105	-2.32066	0.0348073	0.796144	-3.51095
Ccdc137	0.16419	3.66027	2.31947	0.0348882	0.796144	-3.54121
Ccdc86	0.185307	3.9521	2.31943	0.0348905	0.796144	-3.5255
Thap3	0.123142	3.25106	2.31789	0.0349951	0.796144	-3.57636
Gfra2	-0.600866	-0.789816	-2.31756	0.0350172	0.796144	-4.21668
Unk	0.162782	3.73555	2.31723	0.0350397	0.796144	-3.5393
Pacsin3	0.110939	6.18986	2.31708	0.0350496	0.796144	-3.50504
Bcat2	0.149007	5.4968	2.31687	0.0350639	0.796144	-3.50579
Igf2bp3	0.651085	-0.608201	2.31643	0.0350938	0.796144	-4.19447
Plxna3	0.361418	-0.248905	2.31642	0.0350943	0.796144	-4.1459
Psmb7	-0.0939161	6.75205	-2.31556	0.0351531	0.796144	-3.50721
Ndufaf4	0.107961	5.40072	2.31438	0.0352333	0.796144	-3.50933
Pnn	0.115776	6.02399	2.31425	0.0352422	0.796144	-3.50894
Glyat	-0.121052	7.5822	-2.31375	0.0352765	0.796144	-3.51095
Fcna	-0.286435	4.6305	-2.31269	0.0353493	0.796144	-3.51635
Ifitm3	0.216199	7.57298	2.31151	0.0354298	0.796144	-3.51394
Acox1	-0.225218	11.585	-2.31075	0.0354823	0.796144	-3.54081
Jam2	-0.281579	2.94463	-2.31019	0.0355207	0.796144	-3.61905
Hnrnpdl	0.113612	5.39213	2.30982	0.0355455	0.796144	-3.51552
Me2	-0.353174	0.589112	-2.3096	0.0355611	0.796144	-4.01624
Pex11a	-0.306459	5.54075	-2.30908	0.035597	0.796144	-3.5163
Fbxo40	-0.88059	-1.97188	-2.30877	0.0356179	0.796144	-4.33739
Svbp	0.205929	1.97188	2.30841	0.0356428	0.796144	-3.77154
St13	-0.0996974	7.41119	-2.30675	0.0357579	0.796144	-3.52
F11r	0.0901948	6.25977	2.30649	0.0357757	0.796144	-3.51945
Agxt	0.259799	8.08117	2.30603	0.0358077	0.796144	-3.52276
Vsig10	0.291277	0.92893	2.30545	0.0358476	0.796144	-3.95968
Epdr1	0.756031	-1.3413	2.3035	0.035983	0.796144	-4.28174
Cystm1	0.22228	2.62233	2.30339	0.035991	0.796144	-3.66971
Ttll7	-0.586602	-0.960801	-2.30271	0.0360381	0.796144	-4.24152
Zfp13	0.455946	0.177643	2.3014	0.0361293	0.796144	-4.08839
F8	-0.43367	3.03714	-2.29708	0.0364323	0.796144	-3.62204
Fbxl18	0.206416	2.65425	2.29635	0.0364838	0.796144	-3.67204
Prpf40b	0.148183	4.15015	2.29414	0.0366401	0.796144	-3.55005
Ggnbp1	0.202971	3.57521	2.29403	0.0366478	0.796144	-3.57716
Cdk17	-0.153262	4.15826	-2.2939	0.0366565	0.796144	-3.5501
Heatr5a	-0.225772	4.54996	-2.29326	0.0367024	0.796144	-3.5429
Ankrd44	-0.336626	1.36749	-2.29276	0.0367375	0.796144	-3.89086
Arglu1	0.130962	4.69672	2.29275	0.0367385	0.796144	-3.54188
D5Ertd579e	-0.20935	5.93882	-2.29157	0.0368219	0.796144	-3.53978
Nin	-0.400707	1.59023	-2.29033	0.0369101	0.796144	-3.85328
Psmd1	-0.0894302	7.27478	-2.28953	0.0369673	0.796144	-3.54299
F10	0.117159	8.48131	2.28944	0.0369736	0.796144	-3.54619
Ldb1	0.14236	4.77591	2.28903	0.0370034	0.796144	-3.5461
Cmtm4	-0.154532	6.28414	-2.2886	0.0370336	0.796144	-3.54375
Rps9	0.167901	7.84268	2.28859	0.0370348	0.796144	-3.54533
Nenf	0.256513	2.23351	2.28835	0.0370514	0.796144	-3.74432
Pofut2	0.115453	4.28681	2.28677	0.037165	0.796144	-3.55592
G6pdx	-0.304786	1.94045	-2.28628	0.0371998	0.796144	-3.79529
Jph1	-0.421689	-0.19458	-2.28362	0.0373911	0.796144	-4.15164
Tfdp2	-0.243362	3.27958	-2.28351	0.0373993	0.796144	-3.61237
Kcnrg	-0.522518	-0.533052	-2.28289	0.0374438	0.796144	-4.19707
Kat5	0.154375	3.92221	2.28279	0.0374509	0.796144	-3.57224
Mindy4	-0.225739	1.75785	-2.28191	0.0375152	0.796144	-3.83035
Mphosph6	0.276142	1.97145	2.28091	0.0375875	0.796144	-3.79444
Proser2	0.153916	4.91827	2.27975	0.0376717	0.796144	-3.55748
Ccnd1	0.216765	5.27452	2.2795	0.0376896	0.796144	-3.55664
Ksr1	-0.262171	0.934007	-2.27896	0.0377292	0.796144	-3.97486
Arhgef37	-0.356896	2.5455	-2.27834	0.0377738	0.796144	-3.7053
Shoc2	-0.13604	4.60759	-2.27784	0.0378108	0.796144	-3.56237
Ccdc8	-0.443047	-0.622067	-2.27769	0.037821	0.796144	-4.21004
Plcg2	-0.409015	0.53479	-2.27689	0.0378797	0.796144	-4.04293
Gm11423	0.274819	0.580908	2.27665	0.0378971	0.796144	-4.03544
Pxdn	-0.271253	3.20704	-2.27637	0.0379173	0.796144	-3.62706
Clip1	-0.234538	5.33648	-2.27636	0.0379185	0.796144	-3.56075
Irf9	0.126372	5.47979	2.27456	0.03805	0.796144	-3.56302
Nsd2	-0.211399	4.81277	-2.27436	0.0380651	0.796144	-3.56523
Zfp865	0.104219	4.31535	2.27208	0.0382324	0.796144	-3.57415
Celf2	-0.174464	3.94068	-2.27206	0.0382337	0.796144	-3.58478
Rac2	-0.389589	1.95394	-2.27154	0.0382721	0.796144	-3.80513
C1ra	0.123848	7.50855	2.27112	0.0383029	0.796144	-3.56804
C5ar2	-0.315498	1.50169	-2.2705	0.0383487	0.796144	-3.88325
Rps6	0.139407	6.92663	2.2699	0.0383933	0.796144	-3.56919
Dpysl4	0.875945	-2.38833	2.26924	0.0384418	0.796144	-4.37681
Mpv17l2	0.141357	3.72212	2.26847	0.0384993	0.796144	-3.59897
Clip2	-0.224343	2.49709	-2.26781	0.0385483	0.796144	-3.72243
Zfp580	0.407495	-0.802578	2.26754	0.0385679	0.796144	-4.23496
Syk	-0.386709	2.20188	-2.26728	0.0385871	0.796144	-3.7681
Gcc1	0.126954	4.56565	2.26721	0.0385929	0.796144	-3.57672
Pbx4	-0.713255	-1.31697	-2.26677	0.0386255	0.796144	-4.28962
Isg15	0.282018	3.70858	2.26659	0.0386389	0.796144	-3.60193
Phf19	-0.428048	1.57207	-2.26657	0.03864	0.796144	-3.87403
Kcnb1	-0.260941	1.90044	-2.26641	0.038652	0.796144	-3.81832
Cep192	-0.356433	1.79189	-2.26413	0.0388221	0.796144	-3.83845
Nhsl2	-0.412834	0.594328	-2.26399	0.0388327	0.796144	-4.04008
Bricd5	0.160986	1.83961	2.2636	0.0388615	0.796144	-3.83082
Cd38	-0.328169	3.23794	-2.26164	0.0390083	0.796144	-3.6406
Adgre4	-0.467417	1.61291	-2.26069	0.0390801	0.796144	-3.87143
Arhgdib	-0.253333	2.17641	-2.26036	0.0391048	0.796144	-3.77824
Zwint	-0.100906	5.41766	-2.26016	0.0391196	0.796144	-3.58244
Nt5c	0.160788	3.72362	2.25873	0.0392275	0.796144	-3.6106
Mcm3	-0.347369	1.40289	-2.25631	0.0394105	0.796144	-3.91019
Itpr1	-0.263731	5.88286	-2.25584	0.0394456	0.796144	-3.58811
Spryd4	0.112254	4.91377	2.25576	0.039452	0.796144	-3.58932
AW011738	0.231639	4.05098	2.25183	0.0397511	0.796144	-3.60616
Mefv	-0.801747	-1.90554	-2.25103	0.039812	0.796144	-4.34525
Wnt2b	0.318453	0.71182	2.24998	0.039893	0.796144	-4.02869
Smtn	-0.230586	2.8031	-2.24951	0.0399288	0.796144	-3.69951
Bloc1s1	0.141519	5.08146	2.24821	0.0400285	0.796144	-3.59885
Ttf2	-0.181552	2.60877	-2.246	0.0401984	0.796144	-3.72783
Ranbp3	0.132181	5.05424	2.24563	0.0402272	0.796144	-3.60233
Pdcd11	0.137804	5.64757	2.24308	0.0404251	0.796144	-3.60532
Mrpl23	0.207749	3.47871	2.2428	0.0404463	0.796144	-3.64349
Plekho2	-0.251618	2.25956	-2.24271	0.0404538	0.796144	-3.78094
Rdh14	0.115355	4.26303	2.24219	0.0404938	0.796144	-3.61329
Rpl32	0.170336	7.28742	2.24032	0.0406395	0.796144	-3.60908
Mettl2	0.142337	3.87926	2.2395	0.0407035	0.796144	-3.62713
Ets1	-0.253656	4.03395	-2.239	0.0407424	0.796144	-3.62263
Tsga10	-0.418811	-0.352934	-2.23736	0.0408705	0.796144	-4.19139
Mcrip1	0.134304	3.9886	2.23618	0.0409633	0.796144	-3.62748
Pex10	0.15808	2.86734	2.23552	0.0410155	0.796144	-3.70631
6330549D23Rik	-0.397625	-0.0814825	-2.23548	0.0410182	0.796144	-4.15619
Lrmp	-0.382297	0.541447	-2.23483	0.0410695	0.796144	-4.0642
F3	0.323954	1.25559	2.23468	0.0410812	0.796144	-3.94946
Sh3d21	0.309937	0.254308	2.23362	0.0411652	0.796144	-4.10887
Arl3	0.12551	3.34678	2.23327	0.0411921	0.796144	-3.66363
Ar	-1.24678	0.330435	-2.2318	0.0413087	0.796144	-4.09832
Gprasp1	-0.180732	3.06087	-2.23147	0.0413346	0.796144	-3.69013
Srsf5	0.178844	6.98131	2.23096	0.0413755	0.796144	-3.62158
Dimt1	0.208404	1.95167	2.22767	0.0416369	0.796144	-3.84158
Kit	-0.444763	2.12215	-2.22747	0.0416529	0.796144	-3.81521
Mcm4	-0.332035	2.33402	-2.22665	0.0417186	0.796144	-3.78438
P2rx4	0.129262	5.45758	2.22663	0.0417203	0.796144	-3.62737
Prkra	-0.113092	3.69798	-2.22612	0.0417606	0.796144	-3.65088
Hacd1	-0.149414	2.56355	-2.2258	0.0417862	0.796144	-3.75341
Pias1	0.174794	4.0568	2.2222	0.0420752	0.796144	-3.6429
Mfsd2a	-1.18509	2.48281	-2.2222	0.0420756	0.796144	-3.76764
Retreg1	0.160053	4.85238	2.22156	0.0421267	0.796144	-3.63462
Plk1	-0.794904	-1.55082	-2.22123	0.0421536	0.796144	-4.32331
Cspg5	-0.390797	2.04544	-2.22117	0.0421583	0.796144	-3.83236
Snx17	0.127661	4.11008	2.21966	0.0422803	0.796144	-3.6448
Polr2a	-0.11586	5.81702	-2.21745	0.0424594	0.796144	-3.6397
4930430F08Rik	-0.146144	2.38401	-2.21626	0.0425565	0.796144	-3.78679
Tmcc2	-0.198961	1.7172	-2.21486	0.0426702	0.796144	-3.88894
Pigx	0.17716	3.1771	2.21335	0.0427936	0.796144	-3.69926
Prex1	-0.331037	2.74154	-2.21317	0.0428085	0.796144	-3.74359
Siglec1	-0.432631	2.914	-2.2131	0.042814	0.796144	-3.72444
Tubgcp4	-0.202385	4.47451	-2.21133	0.0429591	0.796144	-3.64992
Atad2	-0.296399	2.64956	-2.21099	0.0429868	0.796144	-3.75682
Tmem79	-0.225571	1.17908	-2.21032	0.0430422	0.796144	-3.97783
Hgh1	0.206329	2.97146	2.2102	0.0430521	0.796144	-3.7216
5730480H06Rik	0.173642	2.15158	2.21007	0.0430624	0.796144	-3.82578
Tbc1d9	-0.403156	0.633873	-2.20954	0.0431061	0.796144	-4.06343
Ssh1	0.167289	3.85858	2.20806	0.0432285	0.796144	-3.66614
St3gal6	-0.346395	0.282427	-2.20582	0.0434141	0.796144	-4.11816
Tgif2	0.243654	1.45784	2.20549	0.0434413	0.796144	-3.93702
Ogfr	0.096298	5.53561	2.20538	0.0434505	0.796144	-3.65575
Amn1	-0.205846	2.24722	-2.20527	0.0434593	0.796144	-3.81607
Rpl30	0.160163	6.38301	2.20476	0.0435016	0.796144	-3.65676
Adgre5	-0.236744	3.95668	-2.20361	0.0435973	0.796144	-3.66853
3110009E18Rik	-0.492522	-1.10186	-2.20334	0.0436195	0.796144	-4.2871
Wfikkn1	0.423205	-0.236268	2.20315	0.0436358	0.796144	-4.19014
Dnajb5	0.251316	2.63852	2.20173	0.0437542	0.796144	-3.76723
Mrps16	0.14265	4.43594	2.20168	0.0437581	0.796144	-3.66262
Dram1	-0.475368	-0.680057	-2.20055	0.0438528	0.796144	-4.24397
Flywch1	-0.17639	4.87235	-2.20054	0.0438534	0.796144	-3.66214
2021-03-09	-0.301916	0.49026	-2.20046	0.0438601	0.796144	-4.09012
Dsc2	-0.189212	4.35385	-2.20022	0.0438807	0.796144	-3.6653
Ttc33	-0.143308	3.69899	-2.20015	0.0438861	0.796144	-3.68173
Rnf31	0.0970296	4.87011	2.20014	0.0438873	0.796144	-3.66267
Foxn3	-0.390302	3.91814	-2.19954	0.0439375	0.796144	-3.67462
Polr2h	0.166028	3.21539	2.19932	0.0439561	0.796144	-3.71156
Rpl31	0.207712	5.90866	2.1991	0.0439744	0.796144	-3.66426
Casz1	-0.274648	0.341084	-2.19896	0.0439862	0.796144	-4.11297
Adgra3	-0.145988	5.98645	-2.19868	0.0440091	0.796144	-3.66484
Itih3	0.140034	9.96347	2.19808	0.0440602	0.796144	-3.66974
Zcrb1	0.121927	3.96219	2.19751	0.0441083	0.796144	-3.67586
Samm50	0.107001	6.75127	2.19557	0.0442717	0.796144	-3.66897
Arg1	0.12365	10.2107	2.19536	0.0442888	0.796144	-3.67412
Gria3	0.676681	-0.433816	2.19397	0.0444066	0.796144	-4.21803
Sfmbt1	-0.1644	4.97643	-2.1928	0.0445062	0.796144	-3.67221
Ndufv3	0.129167	6.03449	2.19264	0.0445193	0.796144	-3.67292
H2-Q6	0.2812	3.21891	2.19249	0.0445324	0.796144	-3.7188
Chchd7	0.220797	3.45378	2.1921	0.044565	0.796144	-3.7034
Ube2j2	0.109447	4.82283	2.1915	0.0446163	0.796144	-3.67403
Abcb11	-0.199308	8.55619	-2.19124	0.0446382	0.796144	-3.67471
Ece2	0.157146	2.81932	2.1909	0.0446675	0.796144	-3.75732
Bub1b	-0.878119	-1.33009	-2.19049	0.0447022	0.796144	-4.31219
Uox	-0.197036	9.82372	-2.19043	0.0447073	0.796144	-3.67885
Daam2	-0.202384	2.20882	-2.18949	0.0447877	0.796144	-3.83543
Tbx3os1	-0.324663	2.24949	-2.18865	0.0448591	0.796144	-3.83047
Mt2	0.826989	3.12857	2.18832	0.0448876	0.796144	-3.73056
Ugt1a6a	-0.158626	4.69357	-2.18801	0.0449145	0.796144	-3.67883
Smim19	0.168374	3.53892	2.18682	0.0450159	0.796144	-3.70485
Smim22	0.495576	0.957976	2.1865	0.0450437	0.796144	-4.02709
Lats2	-0.157216	4.16875	-2.18586	0.0450981	0.796144	-3.68587
Ick	-0.155029	4.62096	-2.18584	0.0451004	0.796144	-3.68186
Sstr2	0.556246	1.13857	2.18509	0.0451644	0.796144	-4.00044
Wdr43	0.193578	4.66734	2.18504	0.0451687	0.796144	-3.68274
Josd2	0.140829	4.91418	2.18457	0.0452091	0.796144	-3.68301
Vdac2	0.101018	6.28061	2.18264	0.0453755	0.796144	-3.6863
Gm5294	0.857921	-2.54687	2.18149	0.0454754	0.796144	-4.40374
Slc1a2	-0.288491	7.20278	-2.17954	0.045644	0.796144	-3.69
Rcan2	-0.296165	2.53902	-2.17952	0.0456464	0.796144	-3.8008
Abcg2	-0.15898	6.17649	-2.17874	0.0457138	0.796144	-3.69148
Sash1	-0.193494	4.69716	-2.1785	0.0457349	0.796144	-3.69114
Ckb	-0.203739	1.93807	-2.17835	0.0457477	0.796144	-3.88391
Hist2h2aa2	0.463567	-1.75034	2.17829	0.0457528	0.796144	-4.35034
Uhrf1	-0.652467	-1.58207	-2.17777	0.0457981	0.796144	-4.33712
Nsrp1	0.163794	3.69237	2.17672	0.0458903	0.796144	-3.70976
Cebpe	-0.322894	2.6041	-2.17634	0.0459228	0.796144	-3.79601
Ndufaf3	0.140571	3.89901	2.17629	0.0459273	0.796144	-3.70343
Rab39	-0.619492	-1.24336	-2.17574	0.0459757	0.796144	-4.30854
Rps8	0.16929	6.84232	2.17539	0.0460057	0.796144	-3.69579
Cyb561d2	0.183911	2.4188	2.17446	0.0460874	0.796144	-3.82063
Clec12a	-0.303964	1.08528	-2.17321	0.046197	0.796144	-4.01607
Amigo1	-0.205801	3.36774	-2.17293	0.0462222	0.796144	-3.73033
Ptgs1	-0.25874	2.94255	-2.17231	0.0462761	0.796144	-3.76403
Zfp672	0.133495	4.21291	2.1714	0.0463562	0.796144	-3.70329
Ccbe1	-0.333377	1.76413	-2.17138	0.0463581	0.796144	-3.91518
Trex1	0.185869	3.12115	2.17114	0.0463794	0.796144	-3.7497
Prkaa1	-0.144402	3.59332	-2.17092	0.0463991	0.796144	-3.72072
Plk4	-0.233834	0.324685	-2.17007	0.0464734	0.796144	-4.12955
Dusp6	-0.33284	5.20763	-2.16924	0.0465473	0.796144	-3.70336
Dync2li1	0.459976	-1.36457	2.16544	0.0468843	0.796144	-4.32216
Rpl10a	0.147534	6.40405	2.16479	0.0469428	0.796144	-3.71006
Atp6v1a	-0.145665	5.69493	-2.16405	0.0470088	0.796144	-3.71079
Timm44	0.0800053	5.28826	2.16396	0.0470166	0.796144	-3.71043
Zfp423	-0.440499	-1.44693	-2.16367	0.0470421	0.796144	-4.32965
Amotl1	-0.204193	3.88734	-2.16335	0.0470707	0.796144	-3.7194
Tmem176a	0.255267	6.92139	2.16326	0.0470787	0.796144	-3.71183
Atraid	0.117806	5.76255	2.16321	0.0470831	0.796144	-3.71194
Cdk8	-0.0951679	4.62676	-2.16217	0.0471766	0.796144	-3.71233
Dpy19l3	-0.334811	2.90743	-2.16193	0.0471982	0.796144	-3.77807
Atp6v0d2	0.753751	-0.650068	2.16174	0.0472151	0.796144	-4.25425
Ehd3	-0.230696	5.53037	-2.16077	0.0473022	0.796144	-3.71497
Mrpl52	0.139573	4.79299	2.1595	0.0474163	0.796144	-3.71565
Tmem229b	-0.349897	0.266434	-2.15896	0.047465	0.796144	-4.14304
Ndufc1	0.151304	5.00081	2.1584	0.0475155	0.796144	-3.71727
Tspan32	-0.678227	-2.45166	-2.15752	0.047595	0.796144	-4.4026
Ifi27	0.292929	5.78872	2.1572	0.0476237	0.796144	-3.71993
Abhd11	0.125914	4.91176	2.1569	0.0476503	0.796144	-3.7191
Fmo2	0.285492	3.52923	2.15684	0.0476557	0.796144	-3.73995
Rplp2	0.143554	7.1738	2.15666	0.0476724	0.796144	-3.72029
Cobll1	-0.238651	5.41877	-2.15554	0.0477741	0.796144	-3.72174
Hadhb	-0.100528	7.03053	-2.15544	0.0477825	0.796144	-3.72207
Nes	-0.25672	2.45127	-2.1546	0.0478594	0.796144	-3.83495
Hmgn1	0.160197	5.6373	2.15352	0.0479567	0.796144	-3.72466
Gal3st1	-0.455772	-0.268563	-2.15345	0.0479638	0.796144	-4.21412
Vegfa	0.10847	7.6964	2.15317	0.0479887	0.796144	-3.72423
Mme	-0.270234	4.10517	-2.15302	0.0480023	0.796144	-3.72761
Bmp1	0.118708	7.31515	2.153	0.0480044	0.796144	-3.72493
Las1l	0.121125	5.32197	2.15297	0.0480073	0.796144	-3.72496
Nudt16l1	0.132997	3.93052	2.15099	0.0481877	0.796144	-3.73332
Pde4d	-0.439895	2.24111	-2.15094	0.0481927	0.796144	-3.86486
Opn3	-0.346371	0.404052	-2.15036	0.0482455	0.796144	-4.12823
Cib3	1.21258	3.07719	2.14987	0.0482904	0.796144	-3.77597
Tmem176b	0.244207	7.27667	2.14903	0.0483673	0.796144	-3.73021
3010003L21Rik	-0.587927	-1.94729	-2.14898	0.048372	0.796144	-4.37169
Klhdc8a	0.296311	2.33942	2.14892	0.0483775	0.796144	-3.85401
Pgd	-0.103467	4.76951	-2.14842	0.048423	0.796144	-3.72997
Dlgap1	0.306946	0.740952	2.14762	0.0484967	0.796144	-4.08189
Sox6	-0.22481	3.78763	-2.14673	0.0485779	0.796144	-3.74208
Tctex1d2	0.372365	-0.185993	2.14649	0.0485999	0.796144	-4.20702
Frem1	-0.462524	-1.61878	-2.14477	0.0487589	0.796144	-4.34844
Srf	0.132638	4.50145	2.14449	0.0487848	0.796144	-3.7352
Bet1l	0.161718	4.60653	2.14366	0.0488617	0.796144	-3.73609
Itgal	-0.40738	3.13646	-2.14134	0.0490765	0.796144	-3.78061
F12	0.087798	8.96565	2.14117	0.0490922	0.796144	-3.73939
Lactb2	-0.150911	7.39722	-2.14109	0.0491001	0.796144	-3.74046
E130308A19Rik	-0.250762	1.87117	-2.14018	0.0491844	0.796144	-3.92417
Pde8a	-0.0954673	4.9432	-2.14012	0.0491901	0.796144	-3.74097
Nt5dc1	-0.184007	4.05873	-2.13852	0.049339	0.796144	-3.74613
Rmnd1	0.112119	4.62167	2.13724	0.0494586	0.796144	-3.74429
Astn2	-0.367016	0.463443	-2.13685	0.0494951	0.796144	-4.12686
Mapk1ip1	0.207406	2.58993	2.13668	0.0495112	0.796144	-3.83574
Mtmr6	-0.152094	4.65149	-2.13624	0.0495525	0.796144	-3.74557
Gdf10	-0.271823	2.58337	-2.13471	0.0496965	0.796144	-3.83835
Tln2	-0.264517	3.97263	-2.13366	0.0497948	0.796144	-3.75347
A2ml1	0.321811	3.09845	2.1335	0.0498103	0.796144	-3.79178
Nprl3	0.119037	4.11848	2.13294	0.0498623	0.796144	-3.75218
Peak1	-0.222062	4.24353	-2.1326	0.0498949	0.796144	-3.7514
Trmt61b	0.222762	2.4756	2.13081	0.0500637	0.796144	-3.85414
Mapk13	0.525755	-2.04844	2.12856	0.0502775	0.796144	-4.38313
Maco1	-0.0992981	5.52997	-2.12614	0.0505075	0.796144	-3.7606
Bmp5	-0.327437	2.12109	-2.12548	0.0505708	0.796144	-3.90248
Tdo2	-0.16194	10.1274	-2.12431	0.0506828	0.796144	-3.76219
Nudt11	-0.752121	-1.88175	-2.12426	0.0506874	0.796144	-4.37276
Cldn8	0.541077	-2.15929	2.12368	0.0507429	0.796144	-4.39138
Pfdn5	0.150428	5.57844	2.12283	0.0508245	0.796144	-3.76503
Ifit1	0.299051	3.36088	2.12238	0.0508677	0.796144	-3.78735
E330009J07Rik	-0.541541	0.650311	-2.12201	0.050903	0.796144	-4.10885
Elovl1	0.105947	5.51695	2.12167	0.0509352	0.796144	-3.76644
Shc2	0.981094	-1.94396	2.11999	0.0510975	0.796144	-4.37802
Hist2h2be	0.292845	1.97729	2.11951	0.0511433	0.796144	-3.92632
Ddx49	0.167171	4.58041	2.11929	0.051165	0.796144	-3.76717
Mrpl12	0.108007	6.61793	2.11766	0.0513225	0.796144	-3.7723
Pxmp2	0.152948	6.27499	2.11697	0.0513896	0.796144	-3.7733
Rpl8	0.138524	8.15466	2.11656	0.051429	0.796144	-3.77119
Zkscan7	-0.242824	3.13741	-2.11555	0.0515267	0.796144	-3.80821
Tceal8	0.187678	3.41325	2.11509	0.051572	0.796144	-3.79288
Vamp5	0.129926	2.76938	2.11448	0.0516312	0.796144	-3.83909
Ugt3a1	-0.200006	5.52602	-2.11431	0.0516473	0.796144	-3.77611
Mark2	0.094755	4.75851	2.11322	0.0517541	0.796144	-3.77524
Sh2d5	-0.524191	-1.09704	-2.11299	0.0517761	0.796144	-4.31382
Fiz1	0.112166	4.21714	2.11242	0.0518326	0.796144	-3.77663
Tfrc	-0.233096	5.3573	-2.11229	0.0518447	0.796144	-3.77838
Trim68	0.250066	1.41671	2.11151	0.0519211	0.796144	-4.009
Psme4	-0.190385	7.10743	-2.11134	0.0519379	0.796144	-3.77997
Akna	-0.334838	1.44922	-2.1105	0.0520196	0.796144	-4.00521
Knstrn	-0.802941	-1.53837	-2.11043	0.0520272	0.796144	-4.351
Aprt	0.152981	5.01805	2.10904	0.0521634	0.796144	-3.78149
Abcd4	0.179122	3.49733	2.1089	0.0521775	0.796144	-3.79618
Cox14	0.119009	4.5257	2.10883	0.0521837	0.796144	-3.78039
Tnfaip2	0.193376	5.3421	2.10841	0.052225	0.796144	-3.78341
Itga9	-0.253779	3.94428	-2.10832	0.0522341	0.796144	-3.78458
Irf5	0.155155	4.00437	2.10831	0.052235	0.796144	-3.7837
Nr0b2	-0.57124	5.19443	-2.10544	0.0525186	0.796144	-3.78681
Zfp1	0.152407	2.66249	2.10527	0.0525354	0.796144	-3.85839
Zfp775	0.22922	2.2391	2.10344	0.0527164	0.796144	-3.9067
Fkbp7	-0.220638	0.675523	-2.1033	0.0527297	0.796144	-4.11564
Pde6d	0.148269	2.68178	2.1025	0.0528094	0.796144	-3.85919
Rack1	0.135578	7.90309	2.10234	0.0528255	0.796144	-3.78994
Vtn	0.114402	11.1502	2.10221	0.0528381	0.796144	-3.79187
4930455C13Rik	-0.216202	2.6934	-2.102	0.0528594	0.796144	-3.85856
Ubtf	0.0957145	6.35497	2.10145	0.0529143	0.796144	-3.7937
Pstpip2	-0.248081	3.80904	-2.10117	0.0529418	0.796144	-3.79562
Prox2	-0.295119	0.912474	-2.10057	0.0530021	0.796144	-4.08515
Cdc20	-0.602734	-0.435582	-2.1	0.0530583	0.796144	-4.25366
Bola1	0.125266	4.1024	2.09979	0.0530796	0.796144	-3.793
Fau	0.170077	6.93553	2.0993	0.0531287	0.796144	-3.79603
4930402H24Rik	-0.15751	5.37043	-2.09794	0.0532649	0.796144	-3.79714
Rpl12	0.172134	6.49571	2.09632	0.0534274	0.796144	-3.80039
Ndufa8	0.120884	6.41664	2.09494	0.0535662	0.796144	-3.80222
5330439B14Rik	-0.643371	-0.792523	-2.09489	0.0535715	0.796144	-4.29152
Tinagl1	-0.209234	4.23075	-2.09468	0.0535924	0.796144	-3.79848
Chuk	-0.123986	6.22017	-2.09325	0.0537367	0.796144	-3.80443
Tdrkh	-0.344855	1.58987	-2.09316	0.0537454	0.796144	-3.99845
Gnptg	0.14755	4.53567	2.0921	0.0538529	0.796144	-3.80154
Adgre1	-0.446309	3.09507	-2.09187	0.0538756	0.796144	-3.83622
E130309D02Rik	0.107001	4.14295	2.09153	0.0539103	0.796144	-3.8028
Trp53i11	-0.225715	3.0834	-2.09066	0.0539991	0.796144	-3.83828
Irgm1	0.136603	6.31486	2.09016	0.0540498	0.796144	-3.8085
Frs3	0.240696	1.68799	2.08954	0.0541127	0.796144	-3.98811
Cavin2	-0.299429	2.9443	-2.08816	0.0542525	0.796144	-3.85082
Trim69	-0.657676	-2.45206	-2.08804	0.0542656	0.796144	-4.41595
Rps21	0.177892	6.44922	2.08656	0.0544158	0.796144	-3.81318
Sybu	0.87663	-0.939868	2.08644	0.0544282	0.796144	-4.30793
Pdlim5	-0.0901848	5.92665	-2.08604	0.0544697	0.796144	-3.81367
Myl12b	0.129968	5.4633	2.08566	0.0545078	0.796144	-3.81338
Hist2h3c1	0.153818	3.1597	2.08557	0.0545175	0.796144	-3.83887
Rab4b	0.124427	3.83272	2.08533	0.0545419	0.796144	-3.8139
Creg1	-0.143251	8.85291	-2.08447	0.0546298	0.796144	-3.81121
Ccp110	-0.282333	2.39763	-2.08398	0.0546799	0.796144	-3.90585
Plaur	0.523546	-1.32708	2.08337	0.054743	0.796144	-4.34172
Slc16a13	-0.625072	1.16168	-2.08324	0.0547562	0.796144	-4.0624
Oasl1	0.238108	4.6453	2.08309	0.0547715	0.796144	-3.81326
Top2b	-0.18564	5.37876	-2.083	0.0547809	0.796144	-3.8166
Gm20257	0.372499	1.31738	2.08263	0.0548194	0.796144	-4.04215
Zswim6	-0.236085	1.80553	-2.08261	0.0548214	0.796144	-3.97808
Noc2l	0.116759	5.53099	2.08249	0.0548335	0.796144	-3.81768
Rtraf	0.0930809	5.55389	2.08197	0.0548868	0.796144	-3.81841
Trnau1ap	0.14827	3.7159	2.08179	0.0549055	0.796144	-3.82047
Rhobtb1	0.107078	5.91678	2.08179	0.0549055	0.796144	-3.81921
Ndufa1	0.134444	6.08526	2.07985	0.0551057	0.796144	-3.82188
Bmp2k	-0.203463	3.21622	-2.07842	0.0552533	0.796144	-3.84331
Zfp354c	-0.357046	-0.949977	-2.07832	0.0552636	0.796144	-4.3114
Zfp157	0.167139	2.0866	2.07825	0.0552711	0.796144	-3.94654
Snap29	-0.104882	5.06469	-2.07699	0.0554017	0.796144	-3.82306
Pinx1	0.207621	2.4051	2.0766	0.0554425	0.796144	-3.91173
Serpind1	0.094616	8.72632	2.0764	0.0554629	0.796144	-3.82155
Pcdhgc3	-0.370289	2.05483	-2.07627	0.0554769	0.796144	-3.95201
Insyn2a	0.571047	-0.315407	2.07599	0.0555056	0.796144	-4.25001
Skp1a	-0.0877252	7.35653	-2.0743	0.0556816	0.796144	-3.82758
Sec23a	-0.14056	6.59665	-2.07373	0.0557412	0.796144	-3.82985
Wdhd1	-0.255819	0.858795	-2.07311	0.0558064	0.796144	-4.10838
Tlr12	-0.376051	3.41795	-2.07267	0.0558521	0.796144	-3.84014
Psmd2	-0.0973728	7.8289	-2.07233	0.0558884	0.796144	-3.82874
Trpt1	0.21714	1.95214	2.07122	0.0560047	0.796144	-3.96863
Tep1	-0.149132	4.75641	-2.07083	0.0560447	0.796144	-3.82933
Slc5a6	0.129986	3.80249	2.0707	0.0560592	0.796144	-3.83169
Tulp4	-0.283017	4.25354	-2.07019	0.056112	0.796144	-3.8286
Cks2	0.152889	3.69023	2.07011	0.0561203	0.796144	-3.83462
Fastk	0.128166	5.41733	2.0699	0.0561425	0.796144	-3.83372
Ugt2b5	-0.124816	9.27032	-2.06956	0.0561784	0.796144	-3.82951
Kti12	0.133897	4.58011	2.06914	0.0562224	0.796144	-3.83061
Rps20	0.168987	6.72525	2.06798	0.0563454	0.796144	-3.83721
H2-T24	-0.335903	1.88948	-2.06772	0.056373	0.796144	-3.97914
Lrrc14	0.134853	3.71707	2.06719	0.0564287	0.796144	-3.83743
Rnf165	-0.555041	-1.68643	-2.06701	0.0564475	0.796144	-4.37278
Tab1	0.255536	2.75449	2.06683	0.0564669	0.796144	-3.88747
Dgkq	0.105292	4.98437	2.0667	0.0564802	0.796144	-3.83586
Ipmk	-0.164834	5.08503	-2.06669	0.0564818	0.796144	-3.83643
Rbm4	0.148683	3.73611	2.06611	0.0565428	0.796144	-3.8383
Airn	-0.418969	0.199435	-2.06458	0.0567051	0.796144	-4.1963
Adam9	-0.121646	6.19056	-2.06451	0.0567128	0.796144	-3.84194
Azgp1	0.0897097	10.1618	2.06377	0.0567905	0.796144	-3.8366
Nav1	-0.248683	2.93636	-2.06358	0.0568114	0.796144	-3.87655
Wnt2	-0.276627	1.30618	-2.06301	0.056872	0.796144	-4.05672
Ubqln2	-0.103819	5.54531	-2.06257	0.0569188	0.796144	-3.8436
Mrpl55	0.164768	4.13782	2.06231	0.0569458	0.796144	-3.83847
Gc	0.0911096	12.3001	2.06121	0.0570638	0.796144	-3.84457
Rplp0	0.115269	8.3465	2.06108	0.0570776	0.796144	-3.84173
Gbp2b	-0.801189	-0.428541	-2.06079	0.0571079	0.796144	-4.26764
Cdkn2d	-0.262686	0.944196	-2.05987	0.0572065	0.796144	-4.10515
Tbl1x	-0.202069	4.42684	-2.05969	0.0572254	0.796144	-3.84184
Mrpl58	0.120676	4.50998	2.05915	0.0572841	0.796144	-3.84284
Ndst2	0.0979608	4.54733	2.05876	0.0573256	0.796144	-3.8435
Zfp69	-0.33985	0.613285	-2.0583	0.0573745	0.796144	-4.14816
Mtus2	0.883502	-0.911002	2.05802	0.0574052	0.796144	-4.31437
Cd207	-0.426638	1.23183	-2.05798	0.0574091	0.796144	-4.06956
B4galnt1	0.105409	7.06027	2.05727	0.0574853	0.796144	-3.85047
Fam222a	0.227162	2.92126	2.05666	0.0575507	0.796144	-3.88466
Tpst1	0.11658	4.57679	2.05645	0.0575736	0.796144	-3.84655
Rtn4	0.160439	5.94143	2.05637	0.0575826	0.796144	-3.85233
Nek7	-0.156827	5.32009	-2.05555	0.0576701	0.796144	-3.85191
Pskh1	-0.116624	4.87488	-2.05548	0.0576776	0.796144	-3.84953
Il33	-0.334527	0.141334	-2.05536	0.0576911	0.796144	-4.20744
Tlr9	-0.563197	-1.90691	-2.05504	0.0577249	0.796144	-4.39033
Trim80	0.425616	1.8857	2.05461	0.0577716	0.796144	-3.98993
Gclm	-0.0918621	7.14035	-2.05398	0.0578395	0.796144	-3.85451
Actr5	0.0984917	3.26505	2.05256	0.0579935	0.796144	-3.8688
Cdc25b	-0.338819	-0.450673	-2.05238	0.0580133	0.796144	-4.27302
Camk2b	0.474271	3.03989	2.05232	0.0580196	0.796144	-3.88123
Acsf2	-0.154737	7.86354	-2.0522	0.0580326	0.796144	-3.85441
Dennd2a	-0.277446	2.10511	-2.05191	0.0580638	0.796144	-3.96636
Ncoa5	0.153969	5.16786	2.0499	0.0582826	0.796144	-3.85845
2510009E07Rik	-0.275188	3.65903	-2.04978	0.058295	0.796144	-3.85877
Rpia	0.240778	2.24676	2.04892	0.0583888	0.796144	-3.95323
Socs2	0.415576	2.33887	2.04849	0.0584356	0.796144	-3.94387
Lysmd2	0.45215	0.449634	2.04842	0.0584436	0.796144	-4.17371
A230103J11Rik	0.123567	3.91882	2.04822	0.0584649	0.796144	-3.85671
Smn1	0.144362	2.83906	2.0474	0.0585549	0.796144	-3.89997
Irf7	0.152795	4.78146	2.04597	0.058711	0.796144	-3.861
Nop58	0.181933	4.77525	2.04546	0.058767	0.796144	-3.86161
Mbd4	-0.231771	0.467934	-2.04414	0.0589121	0.796144	-4.17364
Dnase1l3	-0.267122	5.06346	-2.04382	0.0589472	0.796144	-3.86561
Mplkip	0.183774	2.64117	2.0429	0.059049	0.796144	-3.92028
3110082I17Rik	0.248567	1.13405	2.04269	0.0590714	0.796144	-4.0917
Nek2	-0.229046	1.85252	-2.04252	0.0590904	0.796144	-4.00337
Sdc3	-0.248861	5.28869	-2.04229	0.0591151	0.796144	-3.86884
Mios	0.125998	3.59099	2.04218	0.059128	0.796144	-3.86902
Srsf7	0.150493	5.43124	2.04027	0.0593386	0.796144	-3.87205
Itih2	0.130462	10.123	2.03996	0.0593733	0.796144	-3.86559
Rps17	0.146131	6.54534	2.03825	0.0595621	0.796144	-3.87598
Glb1l	0.126315	3.02671	2.03814	0.0595744	0.796144	-3.89673
Vps37b	0.0847616	4.73403	2.03732	0.0596663	0.796144	-3.8716
Plekhb1	-0.248502	4.34152	-2.037	0.0597011	0.796144	-3.86959
Klra2	-0.413962	0.367676	-2.03653	0.0597541	0.796144	-4.18956
Higd2a	0.115082	5.66189	2.03581	0.0598344	0.796144	-3.87848
Eif4a1	0.116582	7.44631	2.03526	0.0598956	0.796144	-3.87758
Tmem71	0.486696	0.678619	2.03478	0.0599488	0.796144	-4.15273
C1qtnf6	-0.26935	0.436916	-2.03441	0.0599899	0.796144	-4.18232
Cyp2a22	-0.376091	1.26656	-2.03419	0.060015	0.796144	-4.08075
2021-03-03	0.322205	1.03787	2.03412	0.060022	0.796144	-4.10892
4933421O10Rik	0.164387	2.68095	2.03328	0.0601163	0.796144	-3.92613
Chtop	0.0821326	5.88331	2.03316	0.0601304	0.796144	-3.88231
Gm11437	0.351082	1.78913	2.03296	0.0601521	0.796144	-4.01824
Ube2o	-0.115847	4.82815	-2.03278	0.0601727	0.796144	-3.87802
Fmo4	0.195097	1.80556	2.0324	0.0602155	0.796144	-4.01674
Dock9	-0.197017	4.31022	-2.03227	0.0602299	0.796144	-3.87528
Prss50	-0.55736	-0.880245	-2.03208	0.060251	0.796144	-4.31997
Mroh2a	-0.173394	2.97239	-2.0317	0.0602936	0.796144	-3.90668
2610008E11Rik	0.181188	3.03382	2.03156	0.060309	0.796144	-3.90311
Eif3f	0.0977588	6.47642	2.02989	0.0604966	0.796144	-3.88683
Ndufs3	0.100009	6.35614	2.02974	0.0605136	0.796144	-3.88706
Cds2	-0.101251	6.82893	-2.0275	0.0607663	0.796144	-3.88947
Ddx39b	0.142846	5.79328	2.02632	0.0609006	0.796144	-3.89098
Tmem150a	0.178344	6.87314	2.02583	0.0609556	0.796144	-3.89153
Muc6	0.398335	2.22231	2.02543	0.0610009	0.796144	-3.97606
Echdc3	0.106241	5.6842	2.02508	0.0610411	0.796144	-3.89236
Fpr1	-0.445811	1.2895	-2.02414	0.0611473	0.796144	-4.08455
Aars	-0.114416	8.31167	-2.02379	0.0611876	0.796144	-3.88895
Tomm22	0.0930588	5.28234	2.02242	0.0613433	0.796144	-3.89429
Pyurf	0.125738	4.51194	2.02148	0.0614502	0.796144	-3.88976
Pwwp2b	-0.193596	1.67316	-2.01894	0.0617409	0.796144	-4.04238
Eef1g	0.108175	7.03705	2.0185	0.061792	0.796144	-3.90053
Mettl14	0.150399	2.80248	2.01773	0.0618801	0.796144	-3.932
Hexdc	0.116687	2.94883	2.01756	0.0618993	0.796144	-3.92251
Kif1b	-0.222295	7.38537	-2.01701	0.0619634	0.796144	-3.90117
Itga11	0.699972	-2.10806	2.01579	0.062103	0.796144	-4.41115
Rgs1	-0.65	-1.60451	-2.01531	0.0621592	0.796144	-4.38001
Psmd5	-0.105582	5.49252	-2.01399	0.0623114	0.796144	-3.90604
Fndc4	0.113547	5.44638	2.01337	0.0623831	0.796144	-3.90666
Dars2	-0.155808	3.76286	-2.01331	0.0623895	0.796144	-3.89915
Tbc1d31	-0.225998	2.73962	-2.01216	0.0625232	0.796144	-3.94196
Nudt12	-0.21139	5.34554	-2.01159	0.0625894	0.796144	-3.90848
Rplp1	0.170355	7.9015	2.01156	0.0625934	0.796144	-3.90594
Idh3a	0.140233	5.2763	2.01105	0.062652	0.796144	-3.90878
Aqp7	0.609821	-1.81521	2.0108	0.062681	0.796144	-4.39476
Exosc1	0.139628	3.48288	2.0106	0.0627044	0.796144	-3.90717
Fat4	-0.453746	0.850199	-2.01033	0.0627365	0.796144	-4.14569
Adal	-0.101409	3.39743	-2.01018	0.062754	0.796144	-3.90999
Olig1	-0.427731	1.90463	-2.00988	0.062788	0.796144	-4.02291
Ubiad1	0.12593	3.71691	2.00963	0.062818	0.796144	-3.90394
Phlpp2	-0.173982	2.16775	-2.0096	0.0628206	0.796144	-3.99512
Kdelr1	0.0785377	6.61022	2.00898	0.0628937	0.796144	-3.91366
Prkcb	-0.257143	1.7981	-2.00851	0.0629486	0.796144	-4.03587
Dbndd2	0.155552	2.86882	2.00555	0.0632949	0.796144	-3.93957
Entpd6	0.132231	3.36533	2.00443	0.063426	0.796144	-3.91726
Grtp1	-0.132505	4.17321	-2.00394	0.0634835	0.796144	-3.90915
Tgfbr3	-0.196748	3.10798	-2.00274	0.0636247	0.796144	-3.92911
Cbx7	0.180118	2.64964	2.00205	0.0637066	0.796144	-3.95841
Shroom1	0.170375	5.66273	2.00201	0.0637116	0.796144	-3.92191
Phf10	-0.0914655	4.26254	-2.00192	0.063722	0.796144	-3.91206
Lpar5	0.730707	-2.09472	2.00191	0.0637228	0.796144	-4.41335
Hsd17b12	-0.100653	7.11108	-2.00188	0.063726	0.796144	-3.92157
Pkd1l3	0.141036	2.38706	2.00161	0.0637578	0.796144	-3.98086
Apoh	0.119643	10.422	2.00154	0.0637661	0.796144	-3.91181
Itih1	0.0942225	9.54922	2.00141	0.0637818	0.796144	-3.91313
A230050P20Rik	0.175409	6.4471	2.00088	0.0638448	0.796144	-3.9242
Mycn	-0.53486	0.335796	-1.9989	0.0640796	0.796144	-4.2116
Rpl34	0.155344	5.94121	1.9978	0.0642095	0.796144	-3.92786
Bbx	-0.234985	3.99186	-1.99584	0.0644428	0.796144	-3.9184
Rnf225	0.660404	-1.11567	1.99565	0.0644657	0.796144	-4.35028
Dpy30	0.121716	3.73644	1.99547	0.0644877	0.796144	-3.91998
Surf6	0.125099	3.80587	1.99533	0.0645036	0.796144	-3.91957
1110038B12Rik	0.17853	3.25911	1.99529	0.0645091	0.796144	-3.93068
Ano8	0.189994	2.85516	1.9952	0.064519	0.796144	-3.9507
Dchs1	-0.292868	2.14803	-1.9948	0.0645672	0.796144	-4.00953
Phox2a	0.434722	-1.59028	1.99398	0.0646652	0.796144	-4.38442
Sos1	-0.232188	5.34443	-1.99378	0.0646889	0.796144	-3.93119
Blnk	0.465449	0.51232	1.99332	0.0647443	0.796144	-4.19435
Ccndbp1	0.104263	3.66038	1.99169	0.0649393	0.796144	-3.92512
Cyb5b	-0.129189	8.67904	-1.99133	0.0649834	0.796144	-3.92812
Ercc4	0.115843	3.47454	1.99081	0.0650449	0.796144	-3.92931
Rbfox2	0.112004	5.60468	1.99067	0.0650622	0.796144	-3.93623
Dnajc25	0.101496	4.45812	1.98984	0.0651618	0.796144	-3.92835
Gm15417	0.180333	2.73799	1.98864	0.065307	0.796144	-3.9648
Ccnb2	-0.574148	-0.983215	-1.9886	0.0653119	0.796144	-4.34212
Cyyr1	-0.406281	0.541592	-1.98812	0.0653701	0.796144	-4.1937
Axl	-0.211827	3.85843	-1.98773	0.0654171	0.796144	-3.92813
Hipk1	-0.164786	6.07115	-1.98762	0.0654298	0.796144	-3.94105
Tns4	-0.373473	-1.26275	-1.98723	0.0654772	0.796144	-4.36363
Card6	0.128557	3.8626	1.98704	0.0654997	0.796144	-3.92891
Igfbp2	0.243147	9.48997	1.98593	0.0656345	0.796144	-3.93212
Pop7	0.18324	2.67076	1.98556	0.0656796	0.796144	-3.97246
Cnrip1	0.374453	-1.16586	1.98538	0.0657013	0.796144	-4.35706
Slc25a18	-0.588787	-1.76926	-1.98485	0.0657653	0.796144	-4.39802
Atp2c1	-0.102667	5.35877	-1.98391	0.06588	0.796144	-3.94381
Ctsa	0.108123	7.0625	1.98317	0.0659698	0.796144	-3.94561
Csf1	0.210842	4.16302	1.98258	0.0660424	0.796144	-3.93476
Sh2b1	0.100648	5.91978	1.98251	0.0660507	0.796144	-3.94738
Ampd3	-0.296314	0.241013	-1.98207	0.0661045	0.796144	-4.23003
Atp13a3	-0.226245	7.11568	-1.98126	0.0662025	0.796144	-3.94783
Il21r	-0.532393	-1.81362	-1.98116	0.0662156	0.796144	-4.40159
Slco1b2	-0.293329	9.42545	-1.98104	0.0662297	0.796144	-3.93824
Rhbdl3	0.53862	-1.76729	1.98089	0.0662482	0.796144	-4.39884
Kdm4a	0.0881559	5.47341	1.98081	0.0662576	0.796144	-3.9483
Tmc6	-0.187411	3.00891	-1.98032	0.0663182	0.796144	-3.95702
Taf5l	0.109738	3.49898	1.9777	0.0666395	0.796144	-3.94332
Ugt2b38	-0.362099	4.2837	-1.97755	0.0666576	0.796144	-3.94171
Ccdc32	0.148524	2.48035	1.97715	0.0667076	0.796144	-3.99483
Blvrb	-0.189379	6.40279	-1.97709	0.0667143	0.796144	-3.95464
Tead1	-0.206368	4.17553	-1.97677	0.0667535	0.796144	-3.94179
Naxe	0.0992235	5.27683	1.97606	0.0668413	0.796144	-3.95324
Abca9	-0.297163	1.97966	-1.97542	0.06692	0.796144	-4.04225
Ubr4	-0.130053	8.13752	-1.97521	0.0669456	0.796144	-3.95056
Gng5	0.111594	5.50121	1.97519	0.0669486	0.796144	-3.95556
Slc30a4	-0.169431	3.55995	-1.97516	0.0669524	0.796144	-3.94512
Cblc	-0.197695	4.10722	-1.97447	0.0670372	0.796144	-3.94409
Trmt6	0.155111	4.05705	1.97413	0.0670798	0.796144	-3.94424
Serpinh1	-0.333981	4.45348	-1.97402	0.0670933	0.796144	-3.94768
Psmc3	-0.0916525	7.07029	-1.97368	0.0671355	0.796144	-3.95765
Pex26	0.123728	5.3416	1.97351	0.0671567	0.796144	-3.9569
Mto1	-0.121857	4.11615	-1.97335	0.0671766	0.796144	-3.94549
Mrps24	0.0926813	5.51412	1.97283	0.0672404	0.796144	-3.95861
Coa4	0.212418	2.41577	1.97281	0.067243	0.796144	-4.00402
Spcs1	0.0876524	5.60364	1.97268	0.0672594	0.796144	-3.95913
Zfp207	0.0921747	6.23352	1.97236	0.0672983	0.796144	-3.96065
Khdrbs3	-0.13074	3.95676	-1.97152	0.0674034	0.796144	-3.94697
Cyp2c39	-0.436811	0.789911	-1.97124	0.0674379	0.796144	-4.17479
Usp32	-0.243004	4.70311	-1.97049	0.0675317	0.796144	-3.95481
Pla2g6	-0.133945	5.30612	-1.97031	0.0675539	0.796144	-3.96072
Rexo5	-0.207485	1.04637	-1.97026	0.0675604	0.796144	-4.14682
Rap1gds1	-0.10974	4.92512	-1.96988	0.0676066	0.796144	-3.95797
Gab2	-0.297656	1.26323	-1.96943	0.0676628	0.796144	-4.12334
Mup2	-1.4168	3.22945	-1.96937	0.0676704	0.796144	-3.95927
Tmem39a	0.226363	4.25298	1.96933	0.0676762	0.796144	-3.95136
Ptprm	-0.302956	1.02574	-1.96926	0.0676846	0.796144	-4.14971
Atg4d	0.0900888	5.28726	1.9692	0.067692	0.796144	-3.96199
Parl	0.109722	4.45593	1.96853	0.067776	0.796144	-3.95442
Tmem56	-0.219413	7.76001	-1.96846	0.0677844	0.796144	-3.96089
Ppib	0.131648	7.83024	1.96742	0.0679144	0.796144	-3.96183
Gtpbp4	0.217103	5.52903	1.96704	0.0679619	0.796144	-3.96602
Fxyd1	0.12843	6.9424	1.967	0.0679666	0.796144	-3.96657
Crim1	-0.266057	4.10097	-1.96665	0.0680108	0.796144	-3.95335
Samhd1	-0.122107	4.39573	-1.96628	0.0680572	0.796144	-3.9565
Chdh	-0.151277	7.89554	-1.96614	0.068074	0.796144	-3.96309
Denr	0.112118	4.98359	1.96549	0.0681563	0.796144	-3.96407
Cux2	0.743107	-0.701098	1.96522	0.0681896	0.796144	-4.32682
Sfxn4	0.468954	-1.71496	1.96495	0.0682238	0.796144	-4.39945
Tlr5	-0.318058	3.2525	-1.96475	0.0682486	0.796144	-3.96342
Slc35a4	0.113194	3.91834	1.96429	0.0683072	0.796144	-3.95535
Plcg1	-0.161034	5.29967	-1.96396	0.0683476	0.796144	-3.96869
Ttyh3	-0.155577	3.46053	-1.96375	0.068375	0.796144	-3.9594
Cenpv	0.100859	4.13745	1.96319	0.0684446	0.796144	-3.95771
Reln	-0.312878	5.49785	-1.96315	0.0684496	0.796144	-3.97081
Sphk1	0.453805	-2.10103	1.96286	0.0684863	0.796144	-4.422
Mir24-1	0.479733	-2.13451	1.96237	0.068548	0.796144	-4.42388
1810032O08Rik	0.254548	0.988993	1.96233	0.0685538	0.796144	-4.15792
Omd	0.465644	0.334673	1.96205	0.0685882	0.796144	-4.22948
Ttc3	-0.136781	5.02824	-1.96168	0.0686355	0.796144	-3.96928
Eef1b2	0.147912	6.81574	1.96151	0.0686571	0.796144	-3.9739
Gpr157	-0.20332	1.83249	-1.96113	0.0687052	0.796144	-4.06832
Caskin2	0.113615	4.84978	1.95979	0.0688745	0.796144	-3.96975
Nol11	0.123243	4.23886	1.95914	0.0689567	0.796144	-3.96346
Tbx20	-0.337724	1.18097	-1.95903	0.0689703	0.796144	-4.13899
Tbc1d25	0.138568	2.87396	1.95843	0.0690468	0.796144	-3.98593
Snhg3	0.254303	1.80239	1.9584	0.0690511	0.796144	-4.07346
Rwdd4a	0.104859	4.80704	1.95786	0.0691196	0.796144	-3.97166
Actn1	-0.157464	4.54555	-1.95762	0.0691495	0.796144	-3.9688
Fam126a	-0.207125	3.29214	-1.95705	0.0692229	0.796144	-3.97047
Slc7a4	0.322114	-0.240955	1.95679	0.0692552	0.796144	-4.28937
Sox13	0.146421	3.98746	1.95655	0.0692864	0.796144	-3.9646
Nmd3	0.117822	4.30537	1.9555	0.0694203	0.796144	-3.96853
Spatc1l	0.24648	2.11821	1.95498	0.0694866	0.796144	-4.04544
Taf9	0.0961861	4.61515	1.95466	0.0695264	0.796144	-3.97329
Vezt	-0.133082	3.57705	-1.95458	0.0695367	0.796144	-3.96783
2700062C07Rik	0.138112	2.85565	1.95441	0.0695588	0.796144	-3.99087
Rrm1	-0.148277	3.04234	-1.95428	0.0695752	0.796144	-3.98199
Tln1	-0.097711	7.26974	-1.95403	0.0696075	0.796144	-3.98162
Tmem214	0.0928132	6.8487	1.95374	0.0696448	0.796144	-3.98366
Tuft1	0.175148	2.73953	1.95332	0.0696988	0.796144	-3.99863
Zfp809	-0.293161	4.4547	-1.95263	0.0697872	0.796144	-3.97378
Ddx39	0.10612	3.83397	1.95247	0.0698076	0.796144	-3.96893
Tchp	0.172174	2.07883	1.95197	0.0698715	0.796144	-4.05154
Isoc2a	0.100061	7.02209	1.9513	0.0699572	0.796144	-3.98617
Catsperd	0.537242	-0.415653	1.95077	0.0700254	0.796144	-4.30751
Tmem191c	0.237418	0.203644	1.94996	0.0701299	0.796144	-4.24882
Dtwd1	0.162973	2.85219	1.94941	0.0702011	0.796144	-3.99597
Pdzd8	-0.169724	5.3078	-1.94924	0.0702232	0.796144	-3.9873
Timeless	0.203469	2.8905	1.94832	0.0703415	0.796144	-3.99504
Stxbp1	-0.23216	1.32797	-1.94816	0.0703618	0.796144	-4.13024
Polr2l	0.13694	3.32896	1.94776	0.0704136	0.796144	-3.97947
Dhx33	-0.110696	4.82241	-1.94774	0.0704157	0.796144	-3.98438
Ncdn	0.148165	4.28315	1.94733	0.0704687	0.796144	-3.97809
Fam229b	0.656856	-2.15396	1.94724	0.0704809	0.796144	-4.42806
Mrm2	0.145442	3.33022	1.94697	0.0705155	0.796144	-3.98029
Rpl6	0.123183	7.08886	1.94671	0.0705496	0.796144	-3.99169
Capn2	-0.132559	5.9566	-1.94547	0.0707098	0.796144	-3.99449
Zfp712	-0.424497	-1.00881	-1.94533	0.0707284	0.796144	-4.35731
Pigg	-0.167746	3.48989	-1.94504	0.0707659	0.796144	-3.97945
Kng1	0.112434	10.6366	1.94501	0.0707698	0.796144	-3.97862
Naa15	0.0897088	5.87083	1.94441	0.0708471	0.796144	-3.99566
Pram1	-0.328718	0.582691	-1.94391	0.0709122	0.796144	-4.21212
Cnksr1	0.427545	-1.57632	1.94377	0.0709314	0.796144	-4.39616
Rnaset2b	0.195517	4.09645	1.94298	0.0710335	0.796144	-3.9813
Arsg	0.192664	4.90424	1.94237	0.0711133	0.796144	-3.99201
Ecpas	-0.159047	6.61138	-1.942	0.0711614	0.796144	-3.99902
F2rl2	0.645119	-2.30474	1.94186	0.0711794	0.796144	-4.43672
Pecam1	-0.254637	3.79617	-1.94169	0.0712024	0.796144	-3.98127
1810014B01Rik	0.445421	0.156824	1.94103	0.0712877	0.796144	-4.25761
Ppp1r16b	-0.378106	1.68819	-1.94044	0.0713655	0.796144	-4.09834
Acadm	-0.0949413	8.54333	-1.94041	0.0713686	0.796144	-3.99157
Lima1	-0.17002	6.02601	-1.93981	0.0714474	0.796144	-4.00175
Sycp3	-0.195101	2.63816	-1.93896	0.0715591	0.796144	-4.01853
Alkbh4	0.183442	1.90664	1.93777	0.0717159	0.796144	-4.079
Tiam1	-0.406869	0.17271	-1.93762	0.0717349	0.796144	-4.25757
Prpf38b	0.120397	5.21678	1.93733	0.0717732	0.796144	-4.00152
Nucb2	0.229905	3.70237	1.93731	0.0717761	0.796144	-3.98634
Ldah	-0.117431	5.78438	-1.93703	0.0718128	0.796144	-4.00478
Mtm1	-0.158771	2.93067	-1.937	0.0718169	0.796144	-4.00431
Qsox2	0.152551	2.36007	1.93699	0.0718178	0.796144	-4.0401
Kbtbd3	0.226138	1.03515	1.93673	0.071852	0.796144	-4.16828
Angptl8	0.54836	7.31638	1.93614	0.0719302	0.796144	-4.00387
Rnf26	0.129591	3.64835	1.93574	0.0719823	0.796144	-3.9883
Taf1c	0.199204	2.30732	1.93516	0.0720585	0.796144	-4.04585
Utp14a	0.119339	3.8949	1.93444	0.0721537	0.796144	-3.98983
2310009A05Rik	0.152288	2.44835	1.93388	0.0722284	0.796144	-4.03618
Bach1	-0.192997	5.07859	-1.93343	0.0722875	0.796144	-4.00507
Ovgp1	-0.43419	-0.82598	-1.9334	0.072291	0.796144	-4.3473
Msh6	-0.125449	3.93997	-1.93273	0.0723807	0.796144	-3.99207
Gm17597	0.435485	-1.55559	1.93219	0.0724521	0.796144	-4.3978
Tpt1	0.0980647	8.81007	1.93211	0.0724617	0.796144	-4.00029
Mras	-0.253649	2.99551	-1.93173	0.0725133	0.796144	-4.00677
Shisa2	-0.621472	-0.976726	-1.93158	0.072532	0.796144	-4.35915
Grid1	-0.569025	-2.03678	-1.93123	0.0725793	0.796144	-4.42535
Snhg9	0.526735	-1.57965	1.93121	0.0725818	0.796144	-4.39951
Pgrmc1	-0.103828	9.93689	-1.93044	0.0726836	0.796144	-3.9976
Rbm12	0.171816	3.0542	1.93042	0.0726873	0.796144	-4.0058
Bysl	0.110298	5.35296	1.93019	0.0727169	0.796144	-4.01152
Ankrd28	-0.178344	4.62955	-1.92922	0.0728464	0.796144	-4.00464
Rbak	0.162123	2.12028	1.9288	0.0729026	0.796144	-4.06677
Mrps26	0.117695	4.4061	1.92843	0.0729517	0.796144	-4.00242
Wipf1	-0.201563	2.27451	-1.92842	0.072953	0.796144	-4.05426
Dus4l	0.188418	2.0203	1.92829	0.0729704	0.796144	-4.07597
Rpl24	0.144703	6.80113	1.92796	0.0730144	0.796144	-4.01632
Edc4	0.106337	4.81399	1.92693	0.0731519	0.796144	-4.00997
Pggt1b	-0.335217	2.78312	-1.92668	0.0731853	0.796144	-4.02168
Zfp574	0.11124	4.1688	1.92643	0.0732188	0.796144	-4.00161
Slc35d2	-0.141403	5.07743	-1.92632	0.0732342	0.796144	-4.0139
Klf16	-0.212898	2.70088	-1.92607	0.0732678	0.796144	-4.0268
Cidec	-0.500069	2.99774	-1.92585	0.0732971	0.796144	-4.01258
Vps13d	-0.337442	6.47727	-1.92579	0.0733054	0.796144	-4.01963
9130401M01Rik	0.120669	4.04515	1.92548	0.0733458	0.796144	-4.00135
Fam241a	-0.187314	1.63929	-1.92508	0.0734004	0.796144	-4.11431
Ndufa13	0.161577	6.74796	1.92462	0.0734623	0.796144	-4.02066
Jcad	0.254086	3.54335	1.92431	0.0735036	0.796144	-4.00164
Bcl2a1b	-0.560631	-1.62611	-1.92383	0.0735677	0.796144	-4.40413
Mrpl19	0.123349	4.48984	1.92381	0.0735701	0.796144	-4.0092
Snhg15	0.364356	0.34924	1.92344	0.0736198	0.796144	-4.24652
Slc25a36	-0.311517	0.0610104	-1.92336	0.0736306	0.796144	-4.27477
Lpin2	-0.29229	6.05531	-1.9228	0.0737069	0.796144	-4.02323
Slc2a6	-0.496926	-2.02246	-1.92252	0.0737445	0.796144	-4.42648
Pnpla8	-0.125423	6.61142	-1.92105	0.0739425	0.796144	-4.02542
Depdc5	-0.105888	3.67055	-1.92008	0.0740732	0.796144	-4.00574
Tuba1b	-0.157398	2.836	-1.92001	0.0740833	0.796144	-4.02545
Rps6ka1	-0.21768	4.18014	-1.91984	0.0741062	0.796144	-4.00955
Fgfr4	0.115836	5.87177	1.91976	0.0741162	0.796144	-4.02671
Obp2a	-0.798647	-0.337469	-1.91873	0.0742565	0.796144	-4.31274
Upf3b	0.158632	3.64173	1.91862	0.0742719	0.796144	-4.00743
Snrk	0.117077	5.94231	1.91843	0.0742966	0.796144	-4.02853
Mfap1a	0.15011	2.08829	1.91799	0.0743569	0.796144	-4.07832
2510039O18Rik	0.0811814	4.77779	1.91796	0.0743612	0.796144	-4.02052
Epg5	-0.245985	5.11347	-1.91775	0.0743898	0.796144	-4.02494
Zbp1	0.245563	2.55333	1.91763	0.0744053	0.796144	-4.04361
1700030C10Rik	0.351443	-0.352901	1.91656	0.0745506	0.796144	-4.31488
Dynll1	0.187852	5.31004	1.91621	0.0745985	0.796144	-4.02867
Pygb	0.319996	2.84706	1.91613	0.0746091	0.796144	-4.02868
Tomt	-0.286928	-0.04332	-1.91526	0.0747286	0.796144	-4.28799
Arid5a	0.25551	0.0631061	1.91497	0.0747678	0.796144	-4.27823
Tbx21	-0.852489	-2.35322	-1.91444	0.0748399	0.796144	-4.4444
Itga4	-0.216332	2.33333	-1.91387	0.0749179	0.796144	-4.0622
Med27	0.150878	2.69769	1.91348	0.0749717	0.796144	-4.03884
Stau2	-0.192866	1.61078	-1.91282	0.0750615	0.796144	-4.12582
Eva1c	0.371821	-0.927692	1.91238	0.0751216	0.796144	-4.36151
Pus1	0.0990651	4.0875	1.91175	0.0752083	0.796144	-4.01787
Nelfa	0.143879	3.61329	1.91162	0.0752264	0.796144	-4.01528
Slc35a3	-0.161494	5.46332	-1.91157	0.0752325	0.796144	-4.03548
Spg7	-0.0771912	5.23748	-1.91117	0.0752877	0.796144	-4.03433
Adgra2	-0.236631	2.85885	-1.91095	0.0753174	0.796144	-4.03317
Rpl13	0.151231	7.1449	1.91088	0.075327	0.796144	-4.03638
Akr1c13	-0.135995	5.50398	-1.91019	0.0754222	0.796144	-4.03742
Rpl10	0.115204	7.29392	1.90931	0.0755428	0.796144	-4.03751
Vkorc1l1	-0.137766	2.97318	-1.90929	0.0755465	0.796144	-4.03007
Capza1	-0.130584	3.75867	-1.90853	0.0756514	0.796144	-4.0188
Pik3cg	-0.510269	-0.87494	-1.90756	0.075784	0.796144	-4.3592
Zfp870	0.19033	2.85302	1.90753	0.0757883	0.796144	-4.03675
Abcc2	-0.298257	8.73945	-1.90538	0.0760865	0.796144	-4.03318
Trib2	-0.252045	0.783262	-1.90536	0.0760885	0.796144	-4.21212
Filip1l	-0.293838	2.17392	-1.90533	0.0760932	0.796144	-4.08166
Pnp	-0.155208	5.3934	-1.90487	0.0761574	0.796144	-4.04341
Zfp366	-0.503012	-0.756123	-1.90477	0.0761701	0.796144	-4.35132
Nrf1	0.118375	3.58321	1.90439	0.0762235	0.796144	-4.02334
Pkdrej	-0.524668	-0.245872	-1.90369	0.0763199	0.796144	-4.31067
Pde3b	-0.136059	6.09841	-1.90328	0.0763781	0.796144	-4.04777
Txndc11	0.144652	5.6772	1.90273	0.0764543	0.796144	-4.04747
Lama1	-0.280382	2.07597	-1.90254	0.0764807	0.796144	-4.09184
Mdm1	-0.300991	0.867031	-1.90118	0.0766699	0.796144	-4.20614
Cd300e	-0.623945	-0.364298	-1.90111	0.0766792	0.796144	-4.32166
Prickle2	-0.370672	0.917187	-1.90105	0.0766881	0.796144	-4.20127
Ddx24	0.140604	5.75859	1.90047	0.0767695	0.796144	-4.05057
Mocs3	0.18934	3.44697	1.89996	0.0768402	0.796144	-4.02895
Cox5b	0.130012	6.72078	1.89986	0.0768547	0.796144	-4.05175
Arhgap1	0.10929	4.11953	1.89968	0.0768791	0.796144	-4.0324
Rpl39	0.117384	4.77193	1.89946	0.0769105	0.796144	-4.04306
Folr2	-0.326636	2.21508	-1.8992	0.0769473	0.796144	-4.08356
Ncam2	-0.388921	0.332869	-1.89908	0.076964	0.796144	-4.25977
Rgl1	-0.230143	3.45116	-1.89868	0.077019	0.796144	-4.03029
Afmid	0.205331	6.90937	1.89793	0.0771246	0.796144	-4.05358
Rai1	0.09746	4.83905	1.89759	0.0771722	0.796144	-4.04632
Vat1	-0.0866733	5.20586	-1.89697	0.0772599	0.796144	-4.05164
Acad9	-0.131066	5.00093	-1.89574	0.0774319	0.796144	-4.05081
Dhrs13os	0.194858	1.78736	1.89516	0.0775136	0.796144	-4.12232
Ddx41	0.0842018	5.00496	1.89506	0.0775285	0.796144	-4.0517
Lig1	-0.247649	0.89177	-1.89463	0.077589	0.796144	-4.20744
Pank1	-0.218257	7.22902	-1.89423	0.0776454	0.796144	-4.05665
Usp18	0.215061	3.41671	1.89401	0.0776763	0.796144	-4.03562
Rbmx	0.211217	4.13747	1.89381	0.0777049	0.796144	-4.03952
Haus6	-0.266148	1.4753	-1.8935	0.0777478	0.796144	-4.1521
Tmem256	0.178446	5.4988	1.89266	0.0778677	0.796144	-4.05923
Slc9a7	0.613773	-0.931062	1.89245	0.0778973	0.796144	-4.36793
Unc5a	-0.25386	0.731936	-1.8919	0.0779752	0.796144	-4.22455
2010315B03Rik	-0.159222	3.92331	-1.89128	0.0780627	0.796144	-4.03961
R3hcc1	0.133756	3.60666	1.89088	0.0781188	0.796144	-4.03817
Fam167b	-0.207041	2.20052	-1.88998	0.0782469	0.796144	-4.09233
Entpd1	-0.304988	1.79655	-1.88949	0.0783169	0.796144	-4.12574
Dnajc11	0.0926391	6.16095	1.88929	0.0783447	0.796144	-4.0653
Pald1	-0.116611	3.64036	-1.88848	0.0784597	0.796144	-4.04084
Ccdc59	0.117178	3.59268	1.88814	0.0785089	0.796144	-4.04118
Zfp202	0.275065	0.00411596	1.88787	0.0785475	0.796144	-4.29526
Klf3	-0.159452	5.47786	-1.88779	0.0785591	0.796144	-4.06515
Usp20	-0.127089	3.28554	-1.88745	0.0786067	0.796144	-4.04416
Hivep2	-0.250864	3.39343	-1.88669	0.0787156	0.796144	-4.04365
Mrpl2	0.112138	5.23078	1.88653	0.0787391	0.796144	-4.06479
Hps4	-0.137406	3.56137	-1.88631	0.0787696	0.796144	-4.0432
Inppl1	-0.0965743	5.84468	-1.88567	0.0788619	0.796144	-4.06925
Kbtbd11	-0.391794	0.0429334	-1.88537	0.0789043	0.796144	-4.29287
Soat1	-0.296143	1.42376	-1.8853	0.0789144	0.796144	-4.16244
Dyrk3	-0.455376	-0.0652496	-1.88518	0.078932	0.796144	-4.30249
Vps54	-0.113696	5.37853	-1.8848	0.0789858	0.796144	-4.06821
Klhdc4	0.114793	4.18122	1.88461	0.0790128	0.796144	-4.05098
C7	-0.40029	-0.296451	-1.88438	0.0790458	0.796144	-4.32239
Gpr17	-0.187641	3.66314	-1.88436	0.0790496	0.796144	-4.04547
Dctpp1	0.189698	4.00244	1.88262	0.0792997	0.796144	-4.05054
C8b	0.151022	8.51004	1.88247	0.0793211	0.796144	-4.06241
Rpf2	0.147043	3.22908	1.88246	0.0793216	0.796144	-4.05028
Kansl1l	-0.241284	3.15387	-1.88236	0.0793358	0.796144	-4.05186
Lcmt2	0.165632	3.50548	1.88127	0.0794933	0.796144	-4.0488
Dcaf13	0.0932735	4.1093	1.88105	0.0795249	0.796144	-4.05395
Utrn	-0.285135	5.05217	-1.88099	0.0795336	0.796144	-4.06958
Rpl5	0.104933	6.45537	1.88064	0.0795841	0.796144	-4.07613
Gda	-0.217493	4.8016	-1.88053	0.0796002	0.796144	-4.06657
Gtf2f1	0.111212	5.17408	1.87862	0.0798761	0.796144	-4.07396
Cd55	-0.336375	2.81429	-1.87854	0.0798871	0.796144	-4.06634
Dock11	-0.350656	-0.507191	-1.87669	0.0801559	0.796144	-4.34201
Nolc1	0.124231	5.4504	1.87666	0.0801605	0.796144	-4.07877
Hpx	0.250305	11.9918	1.87622	0.0802236	0.796144	-4.05515
Cbx1	0.0908919	4.29068	1.87608	0.0802439	0.796144	-4.0629
Rasgrp1	-0.390034	0.0361931	-1.87607	0.0802458	0.796144	-4.29746
Slc35e3	-0.17721	4.28791	-1.87541	0.0803416	0.796144	-4.06364
Slx1b	0.167865	3.50006	1.87465	0.080452	0.796144	-4.05596
Lmln	-0.31007	1.27223	-1.87458	0.0804627	0.796144	-4.18345
Rora	-0.220684	3.57941	-1.87452	0.0804722	0.796144	-4.05608
Rexo2	-0.0916039	6.03418	-1.87402	0.0805438	0.796144	-4.08411
Egr1	0.870922	2.0413	1.874	0.080548	0.796144	-4.11742
Taf3	0.157978	2.80212	1.8739	0.080562	0.796144	-4.07127
Psmd13	-0.086266	6.05464	-1.87352	0.0806168	0.796144	-4.08477
Xpnpep3	-0.208268	4.15112	-1.87248	0.0807691	0.796144	-4.06461
Rpl18a	0.135721	7.64685	1.87212	0.0808226	0.796144	-4.08112
Alg6	-0.155574	2.60572	-1.87114	0.0809654	0.796144	-4.08294
Snhg20	0.255162	2.04197	1.87074	0.0810242	0.796144	-4.11996
Stom	-0.113865	5.62513	-1.87007	0.0811217	0.796144	-4.08783
Tssk6	-0.381371	-1.16365	-1.86985	0.0811552	0.796144	-4.39012
Ctsl	0.152169	8.93694	1.86947	0.0812099	0.796144	-4.07512
Tff1	0.300873	0.0538712	1.86945	0.081214	0.796144	-4.29876
B9d1	0.597927	-2.13245	1.86945	0.081214	0.796144	-4.44315
Adtrp	-0.160535	6.66965	-1.8693	0.0812351	0.796144	-4.08989
Tm6sf2	0.179553	5.09602	1.86831	0.0813817	0.796144	-4.08568
Proc	0.100418	8.77632	1.86824	0.0813917	0.796144	-4.07769
Rhoh	-0.353504	-1.89609	-1.86761	0.0814835	0.796144	-4.43209
Smyd5	0.138021	4.41459	1.86759	0.0814866	0.796144	-4.07528
Itprid2	-0.147009	5.784	-1.86753	0.0814952	0.796144	-4.09156
Itgb2l	-0.272812	2.59609	-1.86715	0.0815521	0.796144	-4.08707
Ndrg3	0.0925211	4.11786	1.86701	0.0815724	0.796144	-4.07038
Alg2	0.178438	5.10753	1.86624	0.081686	0.796144	-4.08836
Kif26b	-0.552394	0.829876	-1.86606	0.0817128	0.796144	-4.22941
Rpl17	0.177283	2.39834	1.86602	0.081719	0.796144	-4.0992
Shroom4	-0.631829	-1.60063	-1.86502	0.0818661	0.796144	-4.41717
Mtx1	0.0887085	4.86484	1.86467	0.0819185	0.796144	-4.08682
Arfip2	0.163008	4.4084	1.86461	0.0819277	0.796144	-4.0787
Plbd1	-0.222268	5.31435	-1.86397	0.0820227	0.796144	-4.09338
Cpeb3	0.153443	3.48557	1.86387	0.0820374	0.796144	-4.0676
Ccdc9	0.10617	4.63827	1.8634	0.0821068	0.796144	-4.08448
Acacb	-0.234059	6.09195	-1.86248	0.0822435	0.796144	-4.09851
Atrn	-0.17619	6.39208	-1.86094	0.0824716	0.796144	-4.10059
4930405A21Rik	0.353686	-1.21768	1.86026	0.082574	0.796144	-4.39619
Ccr5	-0.271573	1.83563	-1.85996	0.0826183	0.796144	-4.1445
Usp36	0.16038	5.03426	1.85988	0.0826309	0.796144	-4.09516
Ero1lb	-0.171778	7.07391	-1.85935	0.0827091	0.796144	-4.10064
Tfeb	0.116522	3.39037	1.8592	0.0827316	0.796144	-4.07285
Acp6	0.0851175	4.8679	1.85676	0.0830972	0.796144	-4.09645
Mir31	0.523673	-1.5255	1.85673	0.0831019	0.796144	-4.41509
Taf1	-0.194592	4.60071	-1.85632	0.083163	0.796144	-4.09228
Adh4	-0.270974	6.82084	-1.85474	0.0834	0.796144	-4.10744
Abhd10	0.162108	2.14987	1.8547	0.0834058	0.796144	-4.12494
Rgn	-0.201018	8.78933	-1.85445	0.083444	0.796144	-4.09408
Adarb1	-0.0977012	4.01311	-1.85428	0.0834688	0.796144	-4.08319
Hmga1	-0.20004	2.6987	-1.85385	0.0835335	0.796144	-4.09444
Rpl37a	0.174127	6.68888	1.85328	0.0836195	0.796144	-4.10963
Col23a1	-0.5126	-1.96763	-1.85212	0.0837958	0.796144	-4.43902
Ston1	-0.243606	3.04721	-1.85209	0.0837993	0.796144	-4.08474
Timm8b	0.105982	4.88456	1.85185	0.0838358	0.796144	-4.10266
Med20	0.104753	3.74674	1.851	0.0839652	0.796144	-4.08302
Tctn2	0.315588	0.157612	1.85087	0.0839838	0.796144	-4.29789
Asgr2	0.132792	7.21609	1.85039	0.0840573	0.796144	-4.11081
Sytl1	0.207553	2.99004	1.85005	0.0841077	0.796144	-4.08813
Fam98b	0.148059	4.20441	1.84981	0.0841445	0.796144	-4.09198
Mbd6	0.114481	5.70491	1.84824	0.0843824	0.796144	-4.11507
Alkbh7	0.125905	3.70036	1.84705	0.0845641	0.796144	-4.08689
Snord104	0.273994	1.01369	1.84488	0.0848951	0.796144	-4.2249
Lhfpl2	-0.265	2.69275	-1.84248	0.0852624	0.796144	-4.1052
Zfp7	0.171333	1.66789	1.84219	0.0853065	0.796144	-4.17097
Bahd1	0.0881362	4.4457	1.8421	0.0853212	0.796144	-4.10605
Abcd3	-0.131915	8.96056	-1.84175	0.0853744	0.796144	-4.10793
Ctu1	0.115753	2.54793	1.841	0.0854897	0.796144	-4.11301
Zcchc8	0.0708784	4.46445	1.84082	0.0855175	0.796144	-4.10794
Cachd1	-0.325138	0.491377	-1.84079	0.0855227	0.796144	-4.27343
Rpl21	0.173559	4.79466	1.84029	0.0855998	0.796144	-4.11508
Ttll8	-0.34923	-0.27201	-1.83996	0.0856502	0.796144	-4.33746
Akap7	0.187776	1.92391	1.8398	0.0856751	0.796144	-4.1529
Mpzl2	-0.103898	5.57475	-1.8387	0.0858442	0.796144	-4.12619
Zkscan14	-0.201591	1.75812	-1.83858	0.085863	0.796144	-4.16641
Zfp217	-0.134873	4.23597	-1.83807	0.0859411	0.796144	-4.10626
C1rb	0.493361	-1.78591	1.83783	0.0859781	0.796144	-4.43334
Thpo	0.122907	4.51543	1.83782	0.0859802	0.796144	-4.11256
Rps23	0.154925	4.7955	1.83779	0.0859855	0.796144	-4.1181
Fgd5	-0.212007	2.71742	-1.83735	0.0860533	0.796144	-4.10897
Nudcd2	0.0965934	4.57413	1.83734	0.0860553	0.796144	-4.11436
Tti2	0.10153	4.10409	1.83729	0.086063	0.796144	-4.10437
Sema5b	-0.655299	0.48008	-1.83672	0.0861503	0.796144	-4.27643
Mphosph10	0.121953	3.81679	1.83669	0.0861551	0.796144	-4.09982
2310022B05Rik	0.102725	4.34622	1.83658	0.0861721	0.796144	-4.11039
Zfp324	0.140896	4.2736	1.83654	0.0861789	0.796144	-4.10885
Leng8	0.110016	6.8509	1.83539	0.086357	0.796144	-4.13112
Cpb2	0.112893	7.8369	1.83528	0.0863735	0.796144	-4.1245
Timm17a	0.12494	4.56157	1.83513	0.0863966	0.796144	-4.11671
Tmem53	0.128626	4.41034	1.83425	0.0865337	0.796144	-4.11454
Lenep	0.206981	1.69136	1.83363	0.0866308	0.796144	-4.17521
Rps18	0.14057	7.35271	1.8332	0.0866964	0.796144	-4.13085
Cog5	-0.247057	3.46978	-1.83308	0.0867151	0.796144	-4.10046
Naa20	0.129647	3.39641	1.83235	0.0868298	0.796144	-4.10114
Pbxip1	0.12798	3.9076	1.83126	0.0869998	0.796144	-4.10739
Ndufaf8	0.104369	3.80184	1.83124	0.0870036	0.796144	-4.10566
Cep120	-0.100542	4.03902	-1.83118	0.0870126	0.796144	-4.11002
Kif11	-0.34211	-0.67934	-1.83085	0.0870633	0.796144	-4.37029
Hdc	-0.217676	2.64981	-1.83056	0.0871095	0.796144	-4.11789
Dse	-0.316555	2.58607	-1.83051	0.0871164	0.796144	-4.12064
Coa5	-0.0957252	6.45819	-1.82943	0.0872855	0.796144	-4.13934
Rabgap1l	-0.199709	4.42515	-1.82912	0.0873345	0.796144	-4.12088
Pde7a	-0.172244	2.29856	-1.82861	0.0874148	0.796144	-4.13702
Tfpt	0.139878	3.27404	1.82811	0.0874932	0.796144	-4.10589
Ntn1	-0.249372	3.46652	-1.828	0.0875102	0.796144	-4.10585
Tm2d2	0.0907344	5.24162	1.82718	0.0876391	0.796144	-4.13757
Rps6ka5	-0.398253	-0.539193	-1.82708	0.0876543	0.796144	-4.36186
Lsr	0.140945	7.61186	1.82638	0.0877646	0.796144	-4.13709
Hnrnpa0	0.089046	6.53843	1.82616	0.0878	0.796144	-4.14325
Anapc13	0.1319	4.21756	1.82538	0.0879231	0.796144	-4.12055
Pold4	0.130989	3.134	1.82532	0.0879327	0.796144	-4.10999
Ssx2ip	-0.127121	3.60629	-1.82516	0.0879566	0.796144	-4.10983
Trdmt1	0.345618	0.664311	1.82472	0.0880259	0.796144	-4.26651
Parp16	-0.119358	4.39556	-1.82452	0.0880582	0.796144	-4.12561
AU021063	-0.492663	-2.08509	-1.82441	0.0880753	0.796144	-4.45035
Alox12	-0.469471	-0.767932	-1.82428	0.0880966	0.796144	-4.37839
Inpp5d	-0.246145	1.78056	-1.82414	0.0881184	0.796144	-4.17524
Sgce	0.400318	2.06863	1.82404	0.0881347	0.796144	-4.15501
Peg10	0.659108	3.03656	1.82331	0.0882492	0.796144	-4.11345
Nle1	0.237688	2.58228	1.82318	0.0882695	0.796144	-4.12738
Prim2	-0.225827	0.499475	-1.8231	0.0882831	0.796144	-4.28149
Nsun4	-0.110421	3.94375	-1.82273	0.088342	0.796144	-4.11766
Col4a2	-0.224636	5.46546	-1.82131	0.0885657	0.796144	-4.14674
Zcchc17	0.104466	4.09888	1.82117	0.0885878	0.796144	-4.12269
Cybb	-0.283352	3.17534	-1.82113	0.0885953	0.796144	-4.11375
Marco	-0.703284	2.90519	-1.82089	0.0886328	0.796144	-4.11857
Kcnc3	0.175609	4.6456	1.8205	0.0886956	0.796144	-4.13581
Marveld2	0.12948	3.73925	1.82024	0.0887365	0.796144	-4.11684
Trmu	0.124052	3.25376	1.81989	0.0887919	0.796144	-4.11443
Slc6a8	0.171424	3.12843	1.81989	0.0887923	0.796144	-4.1155
Pdlim4	-0.334933	-0.827064	-1.81983	0.0888009	0.796144	-4.38366
Fmo5	-0.143491	9.34457	-1.81983	0.0888021	0.796144	-4.13097
Farp2	-0.109756	4.55108	-1.81959	0.0888399	0.796144	-4.13487
Arhgap28	-0.467195	-0.725835	-1.81894	0.0889435	0.796144	-4.37735
Lilrb4a	-0.338723	0.702211	-1.81789	0.0891107	0.796144	-4.26687
Kat2a	0.0784839	4.753	1.81789	0.089111	0.796144	-4.14109
Rprd1a	-0.172463	3.20061	-1.81777	0.0891298	0.796144	-4.11693
Ifi27l2b	0.440601	1.37409	1.81768	0.0891443	0.796144	-4.21131
Rpl3	0.144497	6.77422	1.81744	0.0891826	0.796144	-4.15333
Decr1	-0.0870013	7.63782	-1.81711	0.0892358	0.796144	-4.14808
Cbl	-0.700278	1.88823	-1.81662	0.0893131	0.796144	-4.17301
Ddost	0.0958161	7.03471	1.81598	0.0894153	0.796144	-4.15393
Mylip	-0.237811	2.79536	-1.8159	0.0894291	0.796144	-4.1263
Sema3d	-0.356257	0.540975	-1.81476	0.0896109	0.796144	-4.28212
Slc11a1	-0.308037	2.31474	-1.81445	0.0896613	0.796144	-4.14799
Cd37	-0.342855	0.00386421	-1.81416	0.0897076	0.796144	-4.32635
Qpct	0.13726	3.24659	1.81316	0.0898676	0.796144	-4.12134
Fbxo47	-0.608142	-1.57754	-1.81312	0.0898744	0.796144	-4.42872
Hspa12a	-0.314246	0.56537	-1.81307	0.0898826	0.796144	-4.28092
Prr12	0.0726794	4.96352	1.81294	0.0899036	0.796144	-4.15085
Fam49a	-0.265851	1.57741	-1.81202	0.0900509	0.796144	-4.19916
Jak2	-0.159127	3.7823	-1.81192	0.0900675	0.796144	-4.12668
Tmem51	-0.214493	2.8767	-1.81117	0.0901893	0.796144	-4.12856
Ptpn2	0.0987385	3.97137	1.81114	0.0901932	0.796144	-4.13125
Gbgt1	-0.416499	-1.60016	-1.8109	0.0902323	0.796144	-4.43042
Slc22a15	-0.196533	3.2283	-1.8109	0.0902328	0.796144	-4.12373
Dcp1a	0.0919875	3.3978	1.81073	0.0902588	0.796144	-4.12378
Mtfp1	0.145105	4.59965	1.81057	0.0902853	0.796144	-4.14658
Dohh	0.0949718	4.63655	1.80995	0.0903851	0.796144	-4.1481
Zfp354a	-0.15234	1.8467	-1.80976	0.0904159	0.796144	-4.18104
Dusp2	-0.6363	-1.93099	-1.8094	0.0904752	0.796144	-4.44664
Syp	0.319653	0.141116	1.80898	0.0905419	0.796144	-4.31773
Elk3	-0.163689	3.18441	-1.80833	0.0906475	0.796144	-4.12658
Coq8b	0.112834	3.99937	1.80815	0.0906769	0.796144	-4.13524
Rps19	0.164093	6.36392	1.80801	0.0906993	0.796144	-4.16554
Zscan26	0.137493	5.84665	1.80795	0.0907085	0.796144	-4.16482
Zbtb46	-0.215549	1.53168	-1.80744	0.0907918	0.796144	-4.20578
Atp2b4	-0.258131	2.78612	-1.80632	0.0909737	0.796144	-4.13552
Wdsub1	0.150481	1.89093	1.80622	0.0909901	0.796144	-4.18063
Mrps15	0.10184	4.28518	1.80542	0.0911195	0.796144	-4.14516
Sgms1	-0.168113	3.38457	-1.80499	0.0911898	0.796144	-4.12972
Dnmt1	-0.1297	3.90277	-1.80493	0.0911997	0.796144	-4.13673
Tfpi	-0.274349	1.61419	-1.80474	0.0912316	0.796144	-4.20143
Dnajc8	0.108364	4.09515	1.80467	0.0912418	0.796144	-4.14138
Npr2	-0.226592	5.42326	-1.8046	0.091253	0.796144	-4.1667
Dennd3	-0.161152	2.67738	-1.80408	0.0913385	0.796144	-4.14098
Tgfb1	-0.24312	3.04048	-1.80407	0.0913405	0.796144	-4.1323
Rab10os	0.130478	2.69353	1.80398	0.0913547	0.796144	-4.14052
Mmp19	-0.105261	6.99358	-1.80348	0.0914366	0.796144	-4.16934
Gstm5	0.147249	2.33607	1.80335	0.0914578	0.796144	-4.15618
Cttnbp2nl	-0.205365	2.22129	-1.80268	0.0915672	0.796144	-4.16287
Fam171a1	-0.273982	2.09669	-1.80252	0.0915935	0.796144	-4.17024
Ust	-0.306642	-0.775836	-1.80242	0.0916093	0.796144	-4.38593
Pik3cd	-0.275614	1.72068	-1.80221	0.0916442	0.796144	-4.19545
Zcchc7	0.123712	3.95469	1.80204	0.0916723	0.796144	-4.14109
Nrm	0.315538	-0.507161	1.80135	0.0917845	0.796144	-4.36865
Pdzd11	0.0884699	4.03433	1.80123	0.0918036	0.796144	-4.14384
Cmip	-0.121307	5.84902	-1.8011	0.0918248	0.796144	-4.17314
Hsd17b4	-0.120443	9.22598	-1.80037	0.0919458	0.796144	-4.15452
6430571L13Rik	0.263523	0.231359	1.80024	0.0919658	0.796144	-4.31443
Cdk9	0.113243	4.9707	1.79976	0.0920456	0.796144	-4.16675
Cd24a	0.33455	0.970099	1.79973	0.0920511	0.796144	-4.25475
Aldh1a7	-0.131255	7.08556	-1.79946	0.092095	0.796144	-4.17367
Gimap4	-0.272673	2.81692	-1.79945	0.092096	0.796144	-4.14111
Foxo3	-0.32904	3.68835	-1.79876	0.0922105	0.796144	-4.13949
Ptk2	-0.0912799	4.74968	-1.79793	0.0923471	0.796144	-4.16472
Rrp9	0.139079	3.75178	1.79695	0.0925085	0.796144	-4.14255
Pcid2	0.0943555	3.89148	1.79607	0.0926535	0.796144	-4.14634
Ripk2	0.176824	2.16774	1.79587	0.0926856	0.796144	-4.17138
Uqcrh	0.115478	7.18624	1.79563	0.0927263	0.796144	-4.17762
Wdr62	-0.214222	1.31715	-1.79463	0.0928918	0.796144	-4.23058
Cep97	-0.184325	2.71445	-1.79442	0.0929265	0.796144	-4.14861
Fggy	0.0910327	6.12627	1.79421	0.0929614	0.796144	-4.18214
Cdk2	-0.169094	2.79176	-1.79418	0.092965	0.796144	-4.14667
Stat6	-0.111197	6.19752	-1.7931	0.093145	0.796144	-4.18357
Mier3	-0.145595	3.82861	-1.79236	0.0932669	0.796144	-4.14909
Sub1	0.0901311	5.20977	1.79231	0.0932752	0.796144	-4.17927
Mipep	-0.153169	4.58941	-1.79231	0.0932753	0.796144	-4.16781
Anxa2	-0.258062	2.96548	-1.79217	0.0932999	0.796144	-4.14498
Zfp458	-0.378033	-1.6201	-1.79209	0.0933123	0.796144	-4.43597
4930513N10Rik	-0.436866	0.156503	-1.79175	0.0933683	0.796144	-4.32407
Ralgps1	-0.240291	1.99238	-1.79165	0.0933858	0.796144	-4.18509
Cdkn2c	0.172029	1.38723	1.79161	0.0933927	0.796144	-4.22721
Rpp38	0.210648	1.70008	1.79125	0.0934516	0.796144	-4.2047
Tecpr1	0.100655	4.03425	1.79082	0.0935242	0.796144	-4.15556
Tfam	-0.0738025	5.27508	-1.79049	0.0935784	0.796144	-4.18225
Usp47	-0.103119	6.74284	-1.78855	0.0939018	0.796144	-4.18849
Fus	0.294492	6.41476	1.78815	0.0939697	0.796144	-4.18962
Cyp2c38	-0.285319	4.44156	-1.78794	0.0940039	0.796144	-4.16931
Sesn2	-0.271865	2.62091	-1.78743	0.0940903	0.796144	-4.15792
Npc2	0.107142	5.56753	1.78713	0.0941394	0.796144	-4.1888
Reep3	-0.103206	6.81127	-1.7869	0.0941786	0.796144	-4.19025
Neat1	0.47607	10.2905	1.78687	0.0941844	0.796144	-4.16278
Atf7	-0.230104	2.2543	-1.78669	0.0942135	0.796144	-4.17419
Dffa	0.0876555	4.22529	1.78622	0.0942929	0.796144	-4.1657
Slc17a2	-0.157545	7.34228	-1.78614	0.0943062	0.796144	-4.18783
Ngly1	-0.0835433	5.12216	-1.78582	0.0943605	0.796144	-4.18584
Sft2d2	-0.116792	5.88078	-1.78424	0.0946254	0.796144	-4.19365
Supt5	0.0983126	6.97188	1.78404	0.0946598	0.796144	-4.19295
Npl	-0.471934	-0.809735	-1.78385	0.0946917	0.796144	-4.39395
Cyfip2	-0.333777	1.26037	-1.78381	0.0946973	0.796144	-4.24169
Hnmt	0.118599	3.2883	1.78324	0.0947936	0.796144	-4.1518
Stab2	-0.221519	5.33383	-1.78322	0.0947965	0.796144	-4.19164
Zfas1	0.163551	2.7124	1.78309	0.0948198	0.796144	-4.15902
Timm10	0.104549	4.02234	1.78308	0.0948212	0.796144	-4.16395
Sik2	-0.209977	3.35748	-1.78298	0.0948381	0.796144	-4.15237
Tbcel	-0.149162	6.73026	-1.78255	0.0949106	0.796144	-4.19579
Spa17	0.572613	-1.96374	1.78248	0.0949219	0.796144	-4.45393
Btbd7	-0.384489	2.96516	-1.7816	0.0950707	0.796144	-4.15514
Usp45	-0.148045	3.75594	-1.78157	0.095075	0.796144	-4.15938
Cdc42bpa	-0.140682	5.1545	-1.78126	0.0951281	0.796144	-4.19177
Riok2	0.106029	4.63481	1.78085	0.0951966	0.796144	-4.18228
Pick1	0.082622	4.2471	1.78041	0.0952718	0.796144	-4.1729
Arpc1a	0.0709143	5.55656	1.78036	0.0952809	0.796144	-4.19689
Vipr1	-0.150707	4.96566	-1.7803	0.0952901	0.796144	-4.18983
Lgals1	-0.154212	2.93862	-1.7801	0.0953236	0.796144	-4.15696
Ldhb	0.256634	0.234115	1.77995	0.0953497	0.796144	-4.32334
Gbp2	-0.404235	1.6734	-1.77973	0.0953873	0.796144	-4.21467
Gstt3	-0.233741	4.81826	-1.77964	0.0954022	0.796144	-4.18775
Tceal9	0.165151	3.30693	1.77812	0.0956605	0.796144	-4.15709
Mettl4	-0.261017	2.23215	-1.7781	0.0956639	0.796144	-4.18233
Hist2h2aa1	0.132266	2.19863	1.77795	0.0956894	0.796144	-4.18415
Thbs3	0.329372	-0.535886	1.77745	0.0957746	0.796144	-4.37888
Spata9	-0.516422	-2.05847	-1.77708	0.0958376	0.796144	-4.45909
Slc43a3	-0.125508	4.4438	-1.77698	0.0958541	0.796144	-4.18207
Slc28a2	-0.476352	-1.61521	-1.77684	0.0958779	0.796144	-4.43942
Abca7	-0.132647	3.78277	-1.77587	0.0960432	0.796144	-4.16616
Sema3f	-0.143736	2.59903	-1.77506	0.0961814	0.796144	-4.16966
Tmem186	0.0903502	3.9967	1.77483	0.0962205	0.796144	-4.17249
Wls	-0.252754	1.62701	-1.77461	0.0962585	0.796144	-4.22139
F7	0.101532	6.41658	1.77432	0.0963086	0.796144	-4.20632
Fbl	0.124312	5.01295	1.77416	0.0963344	0.796144	-4.19794
Nol7	0.0875923	5.16454	1.77399	0.0963642	0.796144	-4.20059
Pogk	-0.190237	3.48558	-1.77396	0.0963695	0.796144	-4.16295
Nbas	-0.165688	5.47323	-1.77394	0.0963728	0.796144	-4.20401
Fam53b	-0.164189	3.79692	-1.77387	0.0963844	0.796144	-4.16865
Churc1	0.0880243	4.23745	1.77372	0.0964098	0.796144	-4.18026
Kcnip3	-0.342193	-1.38427	-1.77364	0.0964234	0.796144	-4.42887
Clk2	0.116478	4.32969	1.77301	0.0965316	0.796144	-4.18359
Nob1	0.150374	3.44473	1.77295	0.0965428	0.796144	-4.16351
Acss3	-0.486501	3.64736	-1.77288	0.0965542	0.796144	-4.16665
Hist3h2a	0.215614	2.34653	1.77275	0.0965769	0.796144	-4.18134
Hebp2	0.600817	-1.19567	1.77154	0.0967833	0.796144	-4.41962
Robo2	-0.367649	0.39251	-1.77152	0.096788	0.796144	-4.3151
Dact2	0.135539	4.47794	1.77146	0.0967971	0.796144	-4.18933
Snrnp25	0.28124	0.482816	1.77143	0.0968034	0.796144	-4.30822
Zscan22	0.147167	2.98863	1.77028	0.0970012	0.796144	-4.16574
Cemip2	-0.210768	3.49098	-1.77023	0.0970094	0.796144	-4.16693
Acot2	-0.253143	4.16275	-1.77005	0.0970393	0.796144	-4.18235
Mpp7	-0.2691	2.16019	-1.76993	0.0970604	0.796144	-4.19256
Micos13	0.116725	5.86626	1.76991	0.097064	0.796144	-4.21085
1700071M16Rik	-0.544061	-2.04842	-1.76965	0.0971086	0.796144	-4.46023
Snx2	-0.0720119	4.94989	-1.76951	0.0971337	0.796144	-4.20233
2021-09-10	-0.140061	2.73027	-1.76912	0.0972002	0.796144	-4.17129
Gm10110	0.123275	2.43609	1.76789	0.0974126	0.796144	-4.18172
Spatc1	-0.461054	-0.986499	-1.76785	0.0974185	0.796144	-4.4092
Zfp341	0.143421	2.68476	1.76684	0.0975941	0.796144	-4.17451
Lztr1	0.0679533	5.05959	1.76639	0.097672	0.796144	-4.20796
4930565N06Rik	-1.62347	-2.48267	-1.76627	0.0976928	0.796144	-4.47754
Clu	0.0930822	10.5461	1.76607	0.0977268	0.796144	-4.18461
Rbm20	-0.246794	1.19601	-1.76604	0.0977328	0.796144	-4.25738
Gm15348	-0.771648	-1.83522	-1.76566	0.0977971	0.796144	-4.45205
Pls3	-0.113501	5.86702	-1.76541	0.0978415	0.796144	-4.21626
Zfp956	0.160567	2.23255	1.76524	0.0978713	0.796144	-4.19275
Slc9a5	-0.258478	-0.884345	-1.76417	0.098056	0.796144	-4.40449
Snora43	0.456561	-1.83191	1.76391	0.0981011	0.796144	-4.4523
Slc25a47	-0.321002	6.6903	-1.76364	0.0981484	0.796144	-4.21866
Tomm7	0.107641	4.88895	1.76243	0.0983591	0.796144	-4.20947
Cd93	-0.253543	2.97747	-1.76127	0.0985604	0.796144	-4.17448
Ifi204	-0.231081	1.76808	-1.76048	0.0986983	0.796144	-4.22214
Rpl37	0.145986	6.69515	1.76028	0.0987347	0.796144	-4.22268
Ccdc157	-0.122752	4.64879	-1.76018	0.0987508	0.796144	-4.20674
Zfp213	0.146332	3.47263	1.75975	0.098827	0.796144	-4.17761
Nectin3	-0.125524	4.96817	-1.75969	0.098837	0.796144	-4.21427
Tspan2	-0.415062	0.0859289	-1.75948	0.098874	0.796144	-4.34326
Fbln7	0.478289	-0.888328	1.75942	0.0988846	0.796144	-4.40618
Nup155	-0.158195	4.52404	-1.75896	0.098965	0.796144	-4.20499
Dlg4	-0.36472	-0.0915445	-1.75828	0.0990836	0.796144	-4.35625
Ndufb10	0.119224	6.69703	1.75816	0.0991054	0.796144	-4.22521
Aph1c	0.323904	-0.0867037	1.7574	0.0992372	0.796144	-4.35626
Smndc1	0.0879935	3.76785	1.75727	0.0992616	0.796144	-4.18599
Larp1b	0.08591	6.14028	1.757	0.0993091	0.796144	-4.22698
Rap1a	-0.0829205	4.40815	-1.75662	0.0993759	0.796144	-4.20457
Dpf1	0.499322	-0.991309	1.75641	0.0994126	0.796144	-4.41285
Etfbkmt	-0.553048	5.0174	-1.7562	0.0994494	0.796144	-4.21928
Coa7	0.0900505	4.3304	1.7558	0.0995187	0.796144	-4.20327
Tspan7	-0.224339	3.3078	-1.75573	0.0995324	0.796144	-4.17985
Magoh	0.100855	3.99952	1.75509	0.0996441	0.796144	-4.1945
Prkrip1	0.116163	2.75549	1.7547	0.0997132	0.796144	-4.18389
Hbp1	-0.120268	5.87343	-1.7542	0.099801	0.796144	-4.2297
Arl14ep	0.118814	3.53165	1.75383	0.0998661	0.796144	-4.18472
Plekhh2	-0.268178	0.908092	-1.75375	0.0998804	0.796144	-4.28543
Rom1	0.181673	1.35714	1.75362	0.0999039	0.796144	-4.25375
Abi3bp	-0.277375	1.79752	-1.75251	0.100099	0.796144	-4.22607
Smc1a	-0.107824	5.5384	-1.75244	0.100112	0.796144	-4.23019
Fam83a	-0.477154	-0.0101891	-1.75209	0.100173	0.796144	-4.35312
Oas2	-0.230339	1.98769	-1.75189	0.10021	0.796144	-4.2157
Psmd6	-0.0653634	6.1967	-1.75169	0.100244	0.796144	-4.2334
Pwp2	0.120193	4.62988	1.75168	0.100247	0.796144	-4.21616
Hdac4	-0.215306	2.4487	-1.75123	0.100326	0.796144	-4.19545
Gm11696	-0.263528	1.04987	-1.75065	0.10043	0.796144	-4.27701
Gramd1b	-0.317592	-0.406491	-1.7504	0.100473	0.796144	-4.38012
Klf2	-0.214306	2.67792	-1.75039	0.100475	0.796144	-4.18947
Rpl36al	0.114119	6.50077	1.75019	0.100511	0.796144	-4.23518
Zfand4	-0.236421	2.63226	-1.74966	0.100604	0.796144	-4.19124
Spr	0.0836704	6.51194	1.74936	0.100657	0.796144	-4.23614
Zfp579	0.248419	2.80711	1.74875	0.100766	0.796144	-4.18841
Itpripl2	-0.1908	2.9355	-1.74874	0.100768	0.796144	-4.1868
Prelid3b	0.0895621	5.32118	1.74716	0.10105	0.796144	-4.23451
Tmem171	0.611804	-0.992293	1.74691	0.101094	0.796144	-4.41571
Cxcl13	-0.522944	0.602154	-1.7467	0.101131	0.796144	-4.31149
Cog1	0.0725888	4.5006	1.74536	0.101371	0.796144	-4.22003
Yaf2	-0.133128	3.55257	-1.74534	0.101375	0.796144	-4.194
Slc10a5	-0.277586	5.39981	-1.74496	0.101443	0.796144	-4.23795
Iscu	0.0917376	5.8304	1.74448	0.101527	0.796144	-4.24113
Nsun5	0.0850689	4.00335	1.74439	0.101545	0.796144	-4.20644
Tmed8	-0.201976	2.97029	-1.74432	0.101557	0.796144	-4.19071
Klf11	-0.305356	2.73564	-1.74398	0.101617	0.796144	-4.19403
Arhgap23	-0.115775	4.49987	-1.7439	0.101632	0.796144	-4.22169
Pitpnm2	-0.120566	5.79047	-1.74385	0.10164	0.796144	-4.24173
H2afj	0.147052	5.1995	1.74356	0.101694	0.796144	-4.23718
Twf2	-0.223767	1.50315	-1.74333	0.101735	0.796144	-4.25074
Dtl	-0.544299	-1.64311	-1.74324	0.101751	0.796144	-4.44875
Fam20c	0.090176	6.2342	1.74278	0.101834	0.796144	-4.24408
Plaa	-0.0836549	6.06718	-1.74267	0.101852	0.796144	-4.24396
Rcbtb2	-0.0872311	5.08191	-1.7426	0.101866	0.796144	-4.23644
Ddx55	0.135061	3.03625	1.74227	0.101924	0.796144	-4.19236
Scpep1	-0.102687	5.05255	-1.74184	0.102001	0.796144	-4.23682
Ccdc174	0.127453	2.70654	1.74121	0.102115	0.796144	-4.1971
Klrk1	-0.376374	-0.828967	-1.74095	0.102162	0.796144	-4.40852
S1pr1	0.157703	6.32536	1.74092	0.102168	0.796144	-4.24634
Vsig4	-0.249077	3.5538	-1.7404	0.102261	0.796144	-4.19919
Extl1	-0.407397	2.63299	-1.74035	0.10227	0.796144	-4.19947
Emg1	0.0899473	5.60153	1.74029	0.102281	0.796144	-4.24504
Gstcd	-0.17304	2.10031	-1.74021	0.102295	0.796144	-4.21894
Tifa	-0.341189	3.30696	-1.73982	0.102365	0.796144	-4.19591
Pin1	0.120733	4.78852	1.7395	0.102423	0.796144	-4.23415
Sec22c	-0.120799	3.60583	-1.7395	0.102424	0.796144	-4.20123
Rbm3	0.126598	4.9484	1.73942	0.102438	0.796144	-4.2377
Pla2g12b	0.0767508	5.25444	1.73862	0.102581	0.796144	-4.24377
Sf3a2	0.0954681	4.60332	1.73852	0.102601	0.796144	-4.2307
Nxt1	0.15096	2.96014	1.73841	0.10262	0.796144	-4.19638
Tfdp1	-0.08732	4.33237	-1.73805	0.102686	0.796144	-4.22351
Cpt2	-0.108882	7.65002	-1.73775	0.102739	0.796144	-4.24249
Mfsd12	-0.132673	3.11631	-1.73715	0.102848	0.796144	-4.1973
Procr	-0.468812	-1.12622	-1.7365	0.102966	0.796144	-4.42576
Rhbdd1	-0.114379	4.46891	-1.73626	0.103009	0.796144	-4.22957
Dcun1d4	-0.148872	5.66872	-1.73619	0.103022	0.796144	-4.25027
Wbp1	0.103613	4.85719	1.73566	0.103117	0.796144	-4.24015
Ago4	-0.178498	2.07388	-1.73542	0.103161	0.796144	-4.22391
Elovl3	-0.283177	7.10765	-1.73518	0.103205	0.796144	-4.25044
Bnipl	-0.45719	-1.73437	-1.73509	0.103221	0.796144	-4.45463
Gfm2	-0.0800263	5.62431	-1.735	0.103238	0.796144	-4.25144
4921531C22Rik	0.227474	0.947756	1.73481	0.103273	0.796144	-4.29319
Sfxn2	0.0932019	5.5856	1.73478	0.103278	0.796144	-4.25147
Suox	-0.0996468	6.93821	-1.73461	0.103309	0.796144	-4.25221
Pdk3	0.487293	-1.8158	1.73427	0.10337	0.796144	-4.45825
Bmp2	-0.292969	2.98146	-1.73368	0.103478	0.796144	-4.20076
Gpr162	0.345708	-0.141842	1.73362	0.103488	0.796144	-4.36938
E2f1	-0.203507	1.8218	-1.73312	0.10358	0.796144	-4.23866
Eef1d	0.120323	6.14129	1.73281	0.103636	0.796144	-4.25582
Fpr2	-0.421063	-0.794181	-1.73252	0.103689	0.796144	-4.40921
Scp2	-0.109785	11.5501	-1.73249	0.103695	0.796144	-4.21531
Nr1d2	-0.403525	4.83086	-1.73173	0.103834	0.796144	-4.24415
Mbd1	-0.175693	4.76378	-1.73172	0.103836	0.796144	-4.2426
Tapt1	-0.104408	5.19304	-1.73161	0.103854	0.796144	-4.25117
Lgr5	-0.178533	2.87249	-1.73121	0.103929	0.796144	-4.20381
Ubl4a	0.0866788	4.84687	1.73115	0.103939	0.796144	-4.24517
Atm	-0.19592	3.04256	-1.73028	0.104098	0.796144	-4.20387
Gdpd1	0.308612	0.337324	1.72997	0.104155	0.796144	-4.3385
Slc22a1	-0.143813	8.34229	-1.72953	0.104236	0.796144	-4.24508
Uqcc2	0.125632	4.00203	1.7291	0.104314	0.796144	-4.22324
Mir762	0.200264	0.870747	1.72883	0.104365	0.796144	-4.3018
Lap3	-0.0931494	8.23249	-1.72783	0.104547	0.796144	-4.24818
Pspc1	0.340657	2.81437	1.72781	0.104551	0.796144	-4.20756
Cd180	-0.340969	0.105894	-1.7277	0.104571	0.796144	-4.35537
Rps4x	0.125144	6.90768	1.72637	0.104816	0.796144	-4.26213
Pitx3	-0.460233	0.843474	-1.72617	0.104853	0.796144	-4.30511
Cldn1	0.135687	6.53398	1.7256	0.104959	0.796144	-4.26438
Rpl27	0.15856	5.55887	1.72558	0.104962	0.796144	-4.26218
Ankrd13c	-0.131404	4.18545	-1.72558	0.104963	0.796144	-4.23298
1700017B05Rik	0.145538	4.65333	1.72525	0.105023	0.796144	-4.24728
Adam19	-0.251479	0.933523	-1.72413	0.105229	0.796144	-4.30011
Dmxl2	-0.271429	4.64186	-1.72408	0.105239	0.796144	-4.24832
Wdr5b	0.284938	1.2912	1.72364	0.105319	0.796144	-4.27692
Oas3	-0.380442	0.228558	-1.72334	0.105375	0.796144	-4.34897
Acnat1	-0.125733	7.9724	-1.72296	0.105446	0.796144	-4.25653
Krtcap3	0.23258	0.704349	1.72273	0.105488	0.796144	-4.31647
Tmem266	-0.43027	0.621349	-1.72244	0.105542	0.796144	-4.32234
Numa1	-0.0856649	6.20161	-1.72164	0.10569	0.796144	-4.26914
Gpnmb	0.572876	-2.02536	1.72161	0.105695	0.796144	-4.46934
Ptprb	-0.289263	5.65405	-1.72129	0.105756	0.796144	-4.26783
Lpl	0.242817	4.46778	1.72099	0.10581	0.796144	-4.24694
Rrp12	0.146454	4.46589	1.72098	0.105812	0.796144	-4.2469
Ulk2	-0.153149	5.83014	-1.72036	0.105927	0.796144	-4.26974
2310001K24Rik	-0.590869	-0.779932	-1.72022	0.105953	0.796144	-4.41229
Kazn	-0.277603	-0.0344457	-1.72022	0.105954	0.796144	-4.36774
Rrp8	0.0984157	4.36972	1.72014	0.105968	0.796144	-4.24493
Znhit1	0.0720325	4.59831	1.72006	0.105984	0.796144	-4.25178
Mark4	-0.11038	3.58802	-1.72004	0.105987	0.796144	-4.22122
Rps11	0.135106	7.03276	1.72001	0.105992	0.796144	-4.26889
Fam161a	0.264082	0.511801	1.72	0.105995	0.796144	-4.33111
Mxra7	-0.209459	1.11216	-1.71962	0.106065	0.796144	-4.29086
Exosc4	0.0983025	4.75684	1.71934	0.106116	0.796144	-4.25674
Alkbh6	0.154688	3.08839	1.71927	0.10613	0.796144	-4.21455
Slc22a3	-0.413064	2.40004	-1.71803	0.106361	0.796144	-4.225
Egf	0.343557	-0.492665	1.7176	0.106441	0.796144	-4.39693
Iah1	0.124182	5.89209	1.7172	0.106516	0.796144	-4.2737
Slc13a5	0.594846	0.557437	1.71696	0.106561	0.796144	-4.32946
Cd302	0.108492	7.39672	1.71692	0.106568	0.796144	-4.26946
Gm17484	-0.186369	1.50874	-1.7166	0.106629	0.796144	-4.26803
Ypel2	-0.197078	4.25123	-1.71619	0.106705	0.796144	-4.24558
Ube2q1	0.0671322	5.25537	1.71605	0.106732	0.796144	-4.27033
Ube4a	-0.126007	6.68997	-1.71474	0.106977	0.796144	-4.27683
Uqcr11	0.136444	6.95883	1.7147	0.106983	0.796144	-4.27561
Trappc4	-0.0914843	4.4355	-1.71455	0.107013	0.796144	-4.25329
Thop1	0.0830635	3.90883	1.71427	0.107064	0.796144	-4.23646
Adprhl2	0.11059	4.0166	1.71367	0.107177	0.796144	-4.24063
Ttc39b	-0.248616	4.52155	-1.71354	0.107201	0.796144	-4.257
Dnd1	0.256225	0.323981	1.71303	0.107297	0.796144	-4.34715
Wdfy2	-0.341021	2.76602	-1.7126	0.107379	0.796144	-4.22196
Acot13	0.0949474	4.91881	1.71229	0.107436	0.796144	-4.26866
Snord22	0.428706	-0.871756	1.71115	0.107651	0.796144	-4.42
Mrc1	-0.299044	4.668	-1.71102	0.107676	0.796144	-4.26401
Ltk	0.410353	-2.08722	1.71101	0.107677	0.796144	-4.47384
Map2k7	0.0695851	5.49919	1.71087	0.107704	0.796144	-4.27905
Galnt7	-0.19078	1.97293	-1.71049	0.107776	0.796144	-4.24759
Nrip1	-0.44963	2.77517	-1.70998	0.107871	0.796144	-4.22423
Ephb2	-0.79956	-2.38458	-1.70955	0.107954	0.796144	-4.48456
Ubald1	0.140843	3.88205	1.7092	0.10802	0.796144	-4.24109
Rdh13	0.161452	3.65876	1.70864	0.108125	0.796144	-4.23499
BC035044	-0.524563	-1.9112	-1.70829	0.108191	0.796144	-4.46778
Rpl4	0.0891193	8.79388	1.70825	0.1082	0.796144	-4.26466
Slc25a33	-0.191095	3.99155	-1.70758	0.108326	0.796144	-4.24645
Slc19a2	-0.152846	6.20236	-1.70757	0.108327	0.796144	-4.28574
Eif2b4	0.109212	5.5814	1.70734	0.108371	0.796144	-4.2838
Nifk	0.111248	4.93904	1.70727	0.108384	0.796144	-4.27493
Mkln1	-0.111824	5.44647	-1.70726	0.108386	0.796144	-4.28283
Ubtd2	0.287378	0.634999	1.70692	0.10845	0.796144	-4.32922
Idh1	-0.0950529	8.28846	-1.70658	0.108516	0.796144	-4.27214
Tmem222	0.0858439	4.15629	1.70569	0.108684	0.796144	-4.25409
Selenoh	0.167036	2.20158	1.70557	0.108708	0.796144	-4.24184
Enpep	-0.120533	5.9877	-1.70449	0.108912	0.796144	-4.28895
Ndufv2	0.0928073	6.23426	1.70399	0.109008	0.796144	-4.28999
Igfbp5	-0.405011	3.5169	-1.70398	0.10901	0.796144	-4.23614
Slc10a7	-0.116809	3.44184	-1.70333	0.109134	0.796144	-4.23509
Dis3	-0.178493	3.48381	-1.70263	0.109267	0.796144	-4.23674
Gpatch4	0.186567	3.93264	1.70243	0.109305	0.796144	-4.25005
Pex13	-0.0674783	6.0003	-1.70197	0.109393	0.796144	-4.29195
Abca14	-0.359488	-1.20259	-1.70135	0.109512	0.796144	-4.43923
Ciz1	0.0870303	4.71728	1.70129	0.109523	0.796144	-4.27646
Hdac6	0.0843328	4.52159	1.70127	0.109528	0.796144	-4.27094
Prkd2	0.102504	3.61927	1.70106	0.109567	0.796144	-4.24183
Pkp3	-0.325332	0.723497	-1.7006	0.109656	0.796144	-4.32664
Cbln3	0.459428	-1.10458	1.7	0.10977	0.796144	-4.43495
Trib1	-0.234993	5.59367	-1.69992	0.109785	0.796144	-4.29258
Tsn	0.0775497	5.31682	1.69985	0.109798	0.796144	-4.29009
Zfp146	0.100204	4.13647	1.69957	0.109852	0.796144	-4.26016
Cdk5	0.0832199	4.08209	1.6995	0.109867	0.796144	-4.25836
Ranbp9	-0.0998882	5.11761	-1.69917	0.109929	0.796144	-4.28784
Slc12a2	-0.207203	3.13343	-1.69882	0.109997	0.796144	-4.2346
Aph1a	0.101286	5.40507	1.69865	0.11003	0.796144	-4.2925
Nkd1	-0.193582	2.38504	-1.69857	0.110045	0.796144	-4.24158
Snrnp70	0.113674	6.80297	1.69855	0.110048	0.796144	-4.29541
Rbm38	-0.217482	2.12944	-1.69819	0.110118	0.796144	-4.25032
Prkca	-0.186884	3.4008	-1.69794	0.110165	0.796144	-4.23965
Castor1	-0.211298	1.54169	-1.69763	0.110226	0.796144	-4.27865
Creb3l1	-0.274478	0.654921	-1.69751	0.110247	0.796144	-4.33266
Slc25a10	-0.151621	7.63005	-1.6975	0.11025	0.796144	-4.2897
Fancf	0.176899	1.98907	1.69681	0.110384	0.796144	-4.25708
Ift22	0.208144	1.30083	1.69634	0.110474	0.796144	-4.29319
Rnf150	-0.272777	0.78313	-1.69616	0.110508	0.796144	-4.32511
Mafg	-0.169458	5.32885	-1.69591	0.110556	0.796144	-4.29483
S100a13	0.162213	4.05032	1.69567	0.110603	0.796144	-4.26145
Ap3s1	-0.109558	4.16381	-1.69485	0.11076	0.796144	-4.26631
Atp5o	0.111065	6.83544	1.69449	0.110831	0.796144	-4.30002
Mknk2	-0.255767	6.50973	-1.69448	0.110833	0.796144	-4.30109
Dab2	-0.219273	3.44139	-1.69419	0.110889	0.796144	-4.24436
Tyw1	-0.0960342	4.4423	-1.69384	0.110956	0.796144	-4.27686
Cyp7b1	-0.260417	8.231	-1.69379	0.110967	0.796144	-4.28746
Neo1	-0.136917	4.61504	-1.69357	0.111009	0.796144	-4.28246
Rnf152	-0.319125	3.83676	-1.69244	0.111227	0.796144	-4.25759
Trpm2	-0.270152	1.94156	-1.69243	0.11123	0.796144	-4.26238
Esrrg	-0.606831	0.27488	-1.69149	0.111412	0.796144	-4.36006
Smpdl3a	-0.0786463	5.05521	-1.6907	0.111566	0.796144	-4.29647
Usb1	0.130983	3.3485	1.69063	0.111578	0.796144	-4.2459
Ltbp2	-0.414298	-0.313969	-1.69024	0.111655	0.796144	-4.39632
Mvb12b	-0.228112	1.11611	-1.6902	0.111662	0.796144	-4.3078
Dhrs7	0.137263	4.02677	1.69017	0.111668	0.796144	-4.26661
Lgmn	-0.114188	5.36406	-1.68969	0.111762	0.796144	-4.30251
Ccdc125	0.14235	3.15097	1.68957	0.111786	0.796144	-4.24373
Ccnq	0.146566	2.68523	1.68948	0.111803	0.796144	-4.2435
Ankrd23	0.221185	2.05823	1.68941	0.111816	0.796144	-4.25981
Ccdc130	0.169285	2.59417	1.68919	0.11186	0.796144	-4.24498
Slc6a12	0.098382	6.06301	1.68854	0.111986	0.796144	-4.30784
Fgd6	-0.157624	5.31871	-1.68812	0.112069	0.796144	-4.30377
Rps25	0.110528	7.11041	1.68804	0.112084	0.796144	-4.30578
Ppp2r5a	0.082792	7.68072	1.68802	0.112088	0.796144	-4.30013
Elf2	-0.10775	4.1016	-1.68793	0.112105	0.796144	-4.2717
Tmem175	0.0866234	3.9131	1.68766	0.112158	0.796144	-4.26529
Slc16a10	-0.133739	7.22619	-1.68754	0.11218	0.796144	-4.30537
Brf2	0.169957	2.63115	1.68753	0.112184	0.796144	-4.24588
Tbc1d1	-0.151888	2.78388	-1.68664	0.112357	0.796144	-4.2452
Asb8	0.0910631	4.41115	1.68654	0.112376	0.796144	-4.28406
Tmod3	-0.105307	4.41891	-1.68563	0.112554	0.796144	-4.28533
Rcn2	0.156529	2.63097	1.68559	0.112562	0.796144	-4.24756
Rpl18	0.0982401	6.85892	1.68547	0.112586	0.796144	-4.31044
Scube1	-0.450996	-1.19224	-1.6846	0.112757	0.796144	-4.4433
Lpin3	-0.155057	2.83091	-1.68434	0.112808	0.796144	-4.24709
Chek1	-0.330254	-0.330579	-1.68421	0.112834	0.796144	-4.39946
Ccdc183	0.431316	-2.30276	1.68328	0.113016	0.796144	-4.48676
Serpina3n	0.351677	8.31683	1.68315	0.113042	0.796144	-4.29866
Ankle2	-0.0971137	5.22634	-1.68306	0.11306	0.796144	-4.30832
Sulf2	-0.301665	3.98645	-1.68265	0.11314	0.796144	-4.27331
Prss8	0.30871	2.65308	1.68258	0.113153	0.796144	-4.24991
C8a	0.133782	9.51339	1.68244	0.113181	0.796144	-4.28625
Arrb1	-0.184795	3.95274	-1.68216	0.113237	0.796144	-4.27261
Uqcrq	0.124054	7.93896	1.68197	0.113274	0.796144	-4.30426
Nfam1	-0.276445	1.57065	-1.68193	0.113281	0.796144	-4.2875
Tsc22d4	0.148893	3.50585	1.68158	0.113351	0.796144	-4.25879
Galr2	-0.550778	-2.10049	-1.68112	0.113441	0.796144	-4.48038
Proz	0.0975624	7.92295	1.68085	0.113495	0.796144	-4.30572
Cd34	-0.341995	0.350027	-1.68054	0.113557	0.796144	-4.36026
Adgrl4	-0.275268	2.69039	-1.68041	0.113581	0.796144	-4.25143
Akap13	-0.197201	6.29677	-1.68038	0.113587	0.796144	-4.31769
Pir	-0.136515	4.34611	-1.68027	0.113609	0.796144	-4.28883
Nr1h4	0.200014	7.09055	1.6799	0.113683	0.796144	-4.31541
Commd7	0.115646	4.35771	1.67936	0.11379	0.796144	-4.29026
Stx8	0.0955375	3.13774	1.67885	0.11389	0.796144	-4.25388
Rpl35a	0.152477	5.70878	1.67871	0.113918	0.796144	-4.31801
Tmem60	0.120987	2.64467	1.67789	0.114081	0.796144	-4.2541
Zc2hc1c	-0.136605	2.23744	-1.67714	0.114229	0.796144	-4.26313
Rhno1	0.167127	1.60307	1.67707	0.114243	0.796144	-4.2891
Dclre1c	-0.142899	2.44275	-1.677	0.114257	0.796144	-4.25806
Vav1	-0.271438	1.27149	-1.67666	0.114324	0.796144	-4.3069
Shq1	0.129393	2.08386	1.67659	0.114338	0.796144	-4.26858
Otulin	0.106646	5.09941	1.67652	0.114351	0.796144	-4.31367
Zfp874a	-0.120391	3.63517	-1.67651	0.114353	0.796144	-4.26778
Prim1	-0.307801	0.897335	-1.6764	0.114375	0.796144	-4.32862
Cyp2j5	-0.093926	8.63376	-1.67539	0.114577	0.796144	-4.30376
Kri1	0.11023	4.48387	1.67495	0.114663	0.796144	-4.2994
Rpl7	0.110976	7.4027	1.67426	0.114801	0.796144	-4.31903
Iars2	-0.0835014	6.05651	-1.67408	0.114838	0.796144	-4.32469
Fabp2	-0.160237	5.88018	-1.67393	0.114868	0.796144	-4.32434
Sgsm1	0.233995	2.2921	1.67381	0.114891	0.796144	-4.26423
Amot	0.174555	3.06988	1.67363	0.114927	0.796144	-4.25803
Klhl3	-0.191855	1.25616	-1.6732	0.115012	0.796144	-4.30984
Kidins220	-0.148113	6.12564	-1.67312	0.115029	0.796144	-4.32595
Arhgap36	0.592218	-1.85258	1.67284	0.115085	0.796144	-4.47327
Arl5c	-0.398905	-2.15023	-1.67282	0.115088	0.796144	-4.48373
Morc2a	0.0829387	4.63787	1.6727	0.115112	0.796144	-4.30674
Vsir	-0.175943	3.08234	-1.67221	0.115211	0.796144	-4.25952
Zfp282	0.121035	2.94371	1.67215	0.115223	0.796144	-4.25839
Rfxap	0.126271	3.85729	1.67194	0.115264	0.796144	-4.2801
Npepl1	0.0789828	6.05148	1.6717	0.115312	0.796144	-4.32744
Psmc6	-0.0666597	6.33921	-1.67149	0.115355	0.796144	-4.32805
Adamts12	-0.994394	-2.6256	-1.67118	0.115417	0.796144	-4.49886
Galnt4	-0.170908	4.16318	-1.67082	0.115489	0.796144	-4.29266
Myzap	-0.334312	0.0188867	-1.67065	0.115522	0.796144	-4.38455
Srgn	-0.199738	1.86001	-1.67033	0.115587	0.796144	-4.28192
Tfcp2l1	-0.234071	3.87074	-1.67	0.115652	0.796144	-4.28264
Stk17b	-0.198868	1.9947	-1.66996	0.115661	0.796144	-4.27683
Rpl23	0.117687	6.84203	1.66932	0.115789	0.796144	-4.32931
Slc35b2	0.122959	4.20223	1.6693	0.115793	0.796144	-4.29579
Bcl9	0.17479	3.16462	1.66915	0.115824	0.796144	-4.2636
Fam174b	-0.222858	2.15726	-1.66897	0.115861	0.796144	-4.27197
Rgl3	0.107338	5.90226	1.66877	0.1159	0.796144	-4.33041
Traf3ip3	-0.200663	0.48107	-1.66796	0.116063	0.796144	-4.35805
Them6	0.186963	2.54389	1.66774	0.116107	0.796144	-4.26408
Esf1	0.150586	3.88398	1.66727	0.116202	0.796144	-4.28603
Ano1	-0.30774	0.98499	-1.66711	0.116235	0.796144	-4.32861
Lrrc15	-0.561318	0.463532	-1.66651	0.116354	0.796144	-4.35979
Apcs	0.276345	5.81931	1.66634	0.11639	0.796144	-4.3329
Pfkm	0.103772	4.46677	1.66629	0.116399	0.796144	-4.30852
Tcerg1	0.121717	4.29309	1.66627	0.116404	0.796144	-4.30245
Mydgf	0.0877455	6.01005	1.66581	0.116496	0.796144	-4.33417
Prc1	-0.262411	-0.346797	-1.66522	0.116615	0.796144	-4.4072
Rnf113a1	0.243208	0.338665	1.66515	0.116629	0.796144	-4.36793
Cotl1	-0.166667	3.56749	-1.66487	0.116685	0.796144	-4.27762
Ptprc	-0.322157	2.64893	-1.66475	0.116709	0.796144	-4.26547
Ttc37	-0.177349	4.39968	-1.66428	0.116805	0.796144	-4.30848
Prkacb	-0.12174	5.49847	-1.66424	0.116813	0.796144	-4.33334
Gstp3	0.207098	2.77717	1.66414	0.116834	0.796144	-4.26537
Ccdc58	0.0773934	4.69478	1.66412	0.116837	0.796144	-4.31809
Acnat2	-0.430867	4.95166	-1.66364	0.116935	0.796144	-4.32534
Mylpf	-0.414116	-1.54128	-1.66351	0.116961	0.796144	-4.46353
Trp53rkb	0.214434	1.04847	1.66342	0.11698	0.796144	-4.32709
Rtp4	0.172474	3.52214	1.66258	0.117149	0.796144	-4.27857
Ramac	0.090368	3.77684	1.66215	0.117236	0.796144	-4.28751
Rad21	-0.0972184	5.33686	-1.6621	0.117246	0.796144	-4.33409
Camk4	-0.487293	0.317849	-1.66208	0.117251	0.796144	-4.37056
Eny2	0.0994699	5.25498	1.66202	0.117263	0.796144	-4.33301
Mmp2	-0.305727	1.40306	-1.66197	0.117273	0.796144	-4.30896
Epb41l3	-0.247092	0.396129	-1.66194	0.11728	0.796144	-4.36596
Rp9	0.123321	4.93999	1.66177	0.117314	0.796144	-4.3272
Prss36	0.135505	2.47394	1.66159	0.11735	0.796144	-4.2703
Cd5l	-0.271612	5.40417	-1.66154	0.11736	0.796144	-4.33552
Pon3	-0.130415	6.17185	-1.66116	0.117438	0.796144	-4.3399
Pdhx	-0.0882629	4.91765	-1.66041	0.117589	0.796144	-4.3282
Nr5a2	-0.0750648	5.6143	-1.66031	0.117611	0.796144	-4.33876
Clec4a2	-0.378385	-0.83791	-1.66026	0.117621	0.796144	-4.43379
Nup93	-0.117746	2.99427	-1.66017	0.117638	0.796144	-4.26986
Traf3ip2	0.211646	2.77507	1.6587	0.117939	0.796144	-4.27022
Slc39a9	-0.100109	6.15324	-1.65855	0.117968	0.796144	-4.34288
Araf	0.0746463	6.11284	1.6585	0.11798	0.796144	-4.34288
Sra1	0.0680477	5.59948	1.65843	0.117994	0.796144	-4.34083
Dock8	-0.195385	5.4508	-1.65837	0.118005	0.796144	-4.33966
Uqcc3	0.089782	4.211	1.65834	0.118013	0.796144	-4.30812
Impg2	-0.318204	1.32946	-1.65827	0.118026	0.796144	-4.31503
1810037I17Rik	0.109802	3.85387	1.6581	0.118061	0.796144	-4.29462
Polr1c	0.0854739	4.24882	1.6579	0.118102	0.796144	-4.31001
Abcg5	-0.145252	5.03379	-1.65787	0.118108	0.796144	-4.33372
[truncated: 11,577 more rows]
